# Supplementary material for: Myopia progression varies with age and severity of myopia
Source: PLoS One. 2020 Nov 20;15(11):e0241759. doi: 10.1371/journal.pone.0241759 (PMC7678965; doi:10.1371/journal.pone.0241759)
Supplement: S1 Data — (ZIP) [file pone.0241759.s001.zip]

Archive with 1 entries (1 files):
- Data Sharing.xlsx
