# Supplementary material for: Myopia progression varies with age and severity of myopia
Source: PLoS One. 2020 Nov 20;15(11):e0241759. doi: 10.1371/journal.pone.0241759 (PMC7678965; doi:10.1371/journal.pone.0241759)
Supplement: S1 Data — (ZIP) [file pone.0241759.s001.zip › Data Sharing.xlsx]

## Sheet: Data Sharing
age	AGE_GRP	state code	Astigmatism code	Baseline SE	1year SE	Baseline SE grp	B1-B0 (Difference)
1	1	2		-16	-17	-4	-1
2	1	3	1	-16	-17.5	-4	-1.5
2	1	4	2	-15.25	-15.25	-4	0
2	1	2	1	-13.25	-13.25	-4	0
2	1	3	1	-12.75	-12.625	-4	0.125
3	1	3	1	-11.625	-12.25	-4	-0.625
4	1	3	1	-19.125	-20	-4	-0.875
4	1	2	1	-11.75	-13	-4	-1.25
4	1	3	2	-9.875	-9	-4	0.875
5	1	3		-14.5	-16.5	-4	-2
5	1	3	1	-13.5	-16	-4	-2.5
5	1	3	1	-12.625	-14	-4	-1.375
5	1	4	1	-12.375	-13.75	-4	-1.375
5	1	2	1	-11.125	-11	-4	0.125
5	1	4	1	-10	-10.75	-4	-0.75
5	1	3	1	-9.75	-10.875	-4	-1.125
5	1	3	1	-9.5	-9.5	-4	0
6	2	3	1	-18	-17.5	-4	0.5
6	2	3	1	-15.625	-16	-4	-0.375
6	2	3	1	-13.25	-14.125	-4	-0.875
6	2	3	1	-12.25	-14.5	-4	-2.25
6	2	3	1	-11.25	-11	-4	0.25
6	2	3	1	-11.25	-12.5	-4	-1.25
7	2	3	1	-24.25	-24	-4	0.25
7	2	3	1	-17.75	-17.125	-4	0.625
7	2	3	3	-13	-13.5	-4	-0.5
7	2	3	1	-11.375	-11.5	-4	-0.125
7	2	3	1	-10.75	-10.125	-4	0.625
7	2	4	1	-10.625	-11	-4	-0.375
7	2	1	1	-9.875	-9	-4	0.875
7	2	3	2	-9.875	-10.375	-4	-0.5
8	2	1		-14	-14.5	-4	-0.5
8	2	3	1	-12.375	-14.25	-4	-1.875
8	2	1	1	-11.75	-12.25	-4	-0.5
8	2		1	-10	-10.5	-4	-0.5
8	2	1	1	-9.5	-12.5	-4	-3
8	2	2	1	-9.25	-9.75	-4	-0.5
9	2	1	3	-19.5	-20	-4	-0.5
9	2	3	1	-19	-19.5	-4	-0.5
9	2	2		-16	-16	-4	0
9	2	2	3	-12	-12.5	-4	-0.5
9	2	1	2	-12	-11.25	-4	0.75
10	2	2		-18.5	-21.5	-4	-3
10	2	3	1	-14.5	-14.125	-4	0.375
10	2	2	1	-11.625	-11.375	-4	0.25
10	2	3	1	-11.5	-11.5	-4	0
10	2	2		-10.5	-11.5	-4	-1
10	2	1	1	-10	-10.5	-4	-0.5
10	2	1	1	-9.625	-9.125	-4	0.5
11	3	3	1	-14.875	-16	-4	-1.125
11	3	2	1	-14.5	-15.25	-4	-0.75
11	3	2		-13.75	-15	-4	-1.25
11	3	3	1	-12.25	-11.875	-4	0.375
11	3	4	2	-12.25	-12.5	-4	-0.25
11	3	1		-12	-14	-4	-2
11	3	2		-11	-13	-4	-2
11	3	2	1	-10.75	-11.5	-4	-0.75
11	3	3	1	-10.5	-10.25	-4	0.25
12	3	3	1	-16.75	-18	-4	-1.25
12	3	3	1	-14.5	-14	-4	0.5
12	3	3	1	-14.25	-14.75	-4	-0.5
12	3	3	1	-13.625	-13.75	-4	-0.125
12	3	3	1	-12.625	-12	-4	0.625
12	3	1	1	-11.25	-14.75	-4	-3.5
13	3	3	1	-23	-23.5	-4	-0.5
13	3	1	1	-17.5	-17	-4	0.5
13	3	3	3	-17.125	-19.75	-4	-2.625
13	3	3	1	-14.5	-14.75	-4	-0.25
13	3	3	2	-13.75	-13.875	-4	-0.125
13	3	1	1	-10.75	-11	-4	-0.25
13	3	1	1	-9.5	-10.5	-4	-1
13	3	3	1	-9.125	-11.5	-4	-2.375
13	3	3	2	-9.125	-9.125	-4	0
14	3	2	1	-17.25	-17.875	-4	-0.625
14	3	2	2	-14	-14	-4	0
14	3	3	1	-10.5	-11.25	-4	-0.75
14	3	4	1	-9.25	-8.875	-4	0.375
15	3	3	1	-21.5	-21	-4	0.5
15	3	4	1	-21.5	-23.625	-4	-2.125
15	3	3	1	-11.25	-11	-4	0.25
15	3	3	1	-10.125	-10.25	-4	-0.125
15	3	1	3	-9.5	-9.75	-4	-0.25
16	4	3	1	-19.125	-19.25	-4	-0.125
16	4	4	1	-16.625	-15.75	-4	0.875
16	4	2	1	-13.75	-15	-4	-1.25
16	4	1	1	-12.25	-12.75	-4	-0.5
16	4	3	1	-9.5	-9.5	-4	0
16	4	1	1	-9.5	-9	-4	0.5
16	4	3	1	-9.125	-9.5	-4	-0.375
17	4	2	1	-16.5	-16.25	-4	0.25
17	4	2	1	-13	-14.75	-4	-1.75
17	4	3	1	-10.25	-11	-4	-0.75
17	4	1		-10	-9.25	-4	0.75
18	4	2		-18	-18	-4	0
18	4	3		-15	-16.5	-4	-1.5
18	4	3	1	-14.5	-14.75	-4	-0.25
18	4	3	1	-13.75	-13.875	-4	-0.125
18	4	2	2	-13	-13	-4	0
18	4	3		-11	-13	-4	-2
18	4	1	1	-9.25	-9.375	-4	-0.125
19	4	4	1	-17.5	-17.5	-4	0
19	4	1	1	-16.75	-17.75	-4	-1
19	4	1	1	-16.75	-16	-4	0.75
19	4	1	1	-14.375	-14.25	-4	0.125
19	4	3	1	-12.875	-12	-4	0.875
19	4	1	1	-12	-12	-4	0
19	4	3	1	-11.75	-12.25	-4	-0.5
19	4	3	1	-11.125	-11.5	-4	-0.375
20	4		1	-20.75	-22.25	-4	-1.5
20	4	4	1	-19	-21	-4	-2
20	4	3	3	-12.875	-13.5	-4	-0.625
20	4	1	1	-12.5	-11.875	-4	0.625
20	4	1	1	-10.875	-12	-4	-1.125
20	4	1	3	-10.5	-10.5	-4	0
20	4	3	1	-10.5	-11.625	-4	-1.125
21	5	2	2	-16.5	-16.5	-4	0
21	5	2	1	-10.25	-9.375	-4	0.875
21	5	1		-9.5	-9	-4	0.5
22	5	3	1	-18.875	-19.75	-4	-0.875
22	5	2	3	-12.5	-12.5	-4	0
22	5	1	1	-10.75	-10.5	-4	0.25
22	5	4	1	-10	-10	-4	0
23	5	4	1	-16	-15.75	-4	0.25
23	5	3		-16	-16	-4	0
23	5	1		-11.5	-12	-4	-0.5
24	5	3	2	-21.75	-23	-4	-1.25
24	5	2	1	-17.75	-22	-4	-4.25
24	5	3	3	-17.5	-17.5	-4	0
24	5	1		-11	-10.5	-4	0.5
24	5	1	1	-10.875	-10.875	-4	0
24	5	1	1	-10.625	-10.75	-4	-0.125
24	5	1	1	-10.5	-10.625	-4	-0.125
24	5	3	2	-9.625	-9	-4	0.625
24	5	3		-9.5	-10	-4	-0.5
24	5	1	1	-9.375	-10.5	-4	-1.125
25	5	3	1	-11.875	-11	-4	0.875
25	5	3	2	-10.75	-10.375	-4	0.375
25	5	2	1	-9.5	-9.5	-4	0
26	6	3	1	-16.5	-17.5	-4	-1
26	6	1	1	-11.5	-12.5	-4	-1
27	6	1		-25.5	-26	-4	-0.5
27	6	1		-23	-24	-4	-1
27	6	3	1	-16.5	-16.5	-4	0
27	6	1	2	-12.5	-13.25	-4	-0.75
27	6	2		-12	-14	-4	-2
27	6	3	1	-10.75	-11	-4	-0.25
27	6	3	2	-9.75	-10.625	-4	-0.875
28	6	2	2	-10.875	-12.5	-4	-1.625
28	6	1	1	-9.75	-9.25	-4	0.5
29	6	2	1	-15.25	-18.5	-4	-3.25
29	6	4	1	-14.5	-16	-4	-1.5
29	6	3	1	-14.25	-15.375	-4	-1.125
29	6	1	2	-11.875	-11.75	-4	0.125
30	6	3	1	-11.5	-10.625	-4	0.875
1	1	2	1	-15.5	-16	-4	-0.5
3	1	3	1	-15.75	-17.5	-4	-1.75
3	1	3	1	-11.25	-12.25	-4	-1
3	1	2	1	-10.75	-10.25	-4	0.5
4	1	3	1	-16.5	-18	-4	-1.5
4	1	3	1	-15	-15.375	-4	-0.375
4	1	4	1	-14.5	-15.75	-4	-1.25
4	1	3	1	-14	-13.125	-4	0.875
4	1	3	3	-13.875	-15.75	-4	-1.875
4	1	3	1	-11.25	-13.25	-4	-2
4	1	3	1	-11.25	-12.5	-4	-1.25
5	1	1		-13	-12.5	-4	0.5
5	1	2	1	-12.5	-12.25	-4	0.25
5	1	2	1	-12.25	-13.5	-4	-1.25
5	1	3	1	-11.5	-12.5	-4	-1
5	1	1	3	-11.5	-12.625	-4	-1.125
5	1	3	1	-11.375	-13.5	-4	-2.125
5	1	3	1	-10.75	-10.5	-4	0.25
5	1	3	1	-10.25	-10.5	-4	-0.25
5	1	3	3	-9.375	-10.25	-4	-0.875
5	1	2	3	-9.25	-11.25	-4	-2
5	1	3	3	-9.125	-10	-4	-0.875
6	2	3	3	-20.375	-20	-4	0.375
6	2	3	1	-13.5	-14.25	-4	-0.75
6	2	2	1	-13	-18.5	-4	-5.5
6	2	2	1	-12.25	-15.875	-4	-3.625
6	2	3	1	-11.75	-13.25	-4	-1.5
6	2	3	1	-11.25	-11.875	-4	-0.625
6	2	3	2	-10.375	-9.75	-4	0.625
6	2	1	2	-10	-10	-4	0
6	2	1	1	-9.75	-10.125	-4	-0.375
6	2	3	2	-9.625	-11	-4	-1.375
6	2	3	1	-9.625	-11.25	-4	-1.625
6	2	3	1	-9.25	-11.5	-4	-2.25
7	2	3	1	-19	-18.75	-4	0.25
7	2	1	1	-17.75	-17.75	-4	0
7	2	1	1	-13	-14	-4	-1
7	2	1	1	-12.75	-12.125	-4	0.625
7	2	3	1	-12.375	-12.75	-4	-0.375
7	2	4	1	-11.5	-13.5	-4	-2
7	2	1	1	-10.5	-10	-4	0.5
7	2	4	1	-10.25	-10	-4	0.25
7	2	3		-10	-10	-4	0
7	2	2	2	-9.5	-10.75	-4	-1.25
7	2	2	2	-9.25	-12.125	-4	-2.875
7	2	1	3	-9.125	-10.5	-4	-1.375
8	2	3	1	-20.25	-21.5	-4	-1.25
8	2	3	1	-15.75	-16	-4	-0.25
8	2	3	1	-15.25	-16.5	-4	-1.25
8	2	1		-15	-17.25	-4	-2.25
8	2	3	1	-13.75	-13.75	-4	0
8	2	1	1	-13	-13	-4	0
8	2	3	1	-12.25	-14.25	-4	-2
8	2	1	2	-10	-10.75	-4	-0.75
9	2	3	1	-15.5	-16.375	-4	-0.875
9	2	2	1	-14.5	-15	-4	-0.5
9	2	2	1	-13.75	-15	-4	-1.25
9	2	3	1	-12.875	-13.5	-4	-0.625
9	2	3	1	-12.75	-12.75	-4	0
9	2	3	2	-12	-11.75	-4	0.25
9	2	2	1	-11.5	-13.5	-4	-2
9	2	3	1	-11.25	-12.375	-4	-1.125
9	2	3	1	-10.625	-11	-4	-0.375
9	2	3	1	-9.75	-9.75	-4	0
9	2	1	2	-9.5	-10.875	-4	-1.375
10	2	1	1	-18.875	-18.375	-4	0.5
10	2	3	1	-18.25	-19.5	-4	-1.25
10	2	3	1	-15.375	-15	-4	0.375
10	2	1	1	-14.25	-15	-4	-0.75
10	2	3	1	-13.875	-13.875	-4	0
10	2	1		-13	-15	-4	-2
10	2	2	1	-13	-15.25	-4	-2.25
10	2	3	1	-12.75	-12.625	-4	0.125
10	2	3	1	-12.75	-14	-4	-1.25
10	2	2	1	-11.125	-11	-4	0.125
10	2	3	1	-9.75	-9.125	-4	0.625
10	2	2	1	-9.625	-10.75	-4	-1.125
11	3	3	1	-17	-18	-4	-1
11	3	3	1	-15.75	-15.25	-4	0.5
11	3	3	1	-13.5	-13.75	-4	-0.25
11	3	2	1	-12	-11.75	-4	0.25
11	3	2		-12	-12.5	-4	-0.5
11	3	1	2	-11.625	-12	-4	-0.375
11	3	3	1	-11.5	-12.5	-4	-1
11	3	4	1	-11	-12.625	-4	-1.625
11	3	2	1	-10.625	-11.125	-4	-0.5
11	3	3	3	-10.25	-10.75	-4	-0.5
11	3	1	1	-9.75	-10.75	-4	-1
11	3	3	1	-9.375	-9.375	-4	0
12	3	1	1	-15.25	-15.75	-4	-0.5
12	3	2	1	-15.25	-14.5	-4	0.75
12	3	1	1	-15	-15	-4	0
12	3	1	1	-11.75	-14.25	-4	-2.5
12	3	1	1	-11.5	-13	-4	-1.5
12	3	3	1	-11.25	-11.5	-4	-0.25
12	3	2	1	-10.75	-11.625	-4	-0.875
12	3	3	1	-10.5	-11.75	-4	-1.25
12	3	1	1	-10.25	-11.125	-4	-0.875
12	3	1	1	-10	-13	-4	-3
12	3	3	1	-10	-10.75	-4	-0.75
12	3	2	2	-9.5	-8.75	-4	0.75
13	3	3	3	-20.5	-21.5	-4	-1
13	3	3		-16	-18.625	-4	-2.625
13	3	2	3	-15	-16.5	-4	-1.5
13	3	2	1	-14.75	-14	-4	0.75
13	3	3	2	-13	-13.25	-4	-0.25
13	3	3	1	-11.75	-11.5	-4	0.25
13	3	2	1	-11.25	-12.375	-4	-1.125
13	3	3	3	-9.75	-11	-4	-1.25
13	3	1	1	-9.5	-10	-4	-0.5
13	3	2	2	-9.5	-12.75	-4	-3.25
13	3	2	1	-9.25	-10.75	-4	-1.5
14	3	3	3	-16.25	-17.125	-4	-0.875
14	3	2		-15	-14.5	-4	0.5
14	3	2	1	-14.875	-14	-4	0.875
14	3	2	1	-14.625	-18	-4	-3.375
14	3	1	1	-13.25	-13.25	-4	0
14	3	1	1	-12	-12.5	-4	-0.5
14	3	3	1	-11.5	-15	-4	-3.5
14	3	3	3	-11.5	-14.5	-4	-3
14	3	4	1	-10.25	-11.125	-4	-0.875
15	3	1		-16	-21.5	-4	-5.5
15	3	2	1	-15.5	-16.25	-4	-0.75
15	3	1	1	-15.375	-20.5	-4	-5.125
15	3	1	1	-15	-15.5	-4	-0.5
15	3	3		-13	-14	-4	-1
15	3	3	1	-11.5	-12.375	-4	-0.875
16	4	3	1	-23	-23.75	-4	-0.75
16	4	1	1	-21.25	-24	-4	-2.75
16	4	3	2	-12.5	-12.5	-4	0
16	4	1	1	-11.75	-11.5	-4	0.25
16	4	2	1	-10.875	-12	-4	-1.125
16	4	3	2	-10.25	-10	-4	0.25
16	4	1		-10	-10.5	-4	-0.5
17	4	3		-16	-15.5	-4	0.5
17	4	1		-16	-16.5	-4	-0.5
17	4	1	1	-15	-19	-4	-4
17	4	2	1	-12.75	-13	-4	-0.25
17	4	1	1	-12.75	-12.5	-4	0.25
17	4	4	1	-12.5	-13.75	-4	-1.25
17	4	1	1	-11	-12.25	-4	-1.25
17	4	1	1	-10.375	-11	-4	-0.625
17	4	3	1	-10.25	-10.375	-4	-0.125
18	4	3	1	-19.5	-19.125	-4	0.375
18	4	3	1	-17.875	-17.625	-4	0.25
18	4	3	1	-16.625	-17	-4	-0.375
18	4	1	1	-13	-13	-4	0
18	4	1		-13	-13	-4	0
18	4	3	1	-12	-11.75	-4	0.25
18	4	3	1	-11.5	-12.5	-4	-1
18	4	2	3	-11.5	-13.5	-4	-2
18	4	2	1	-10.75	-11.5	-4	-0.75
18	4	1		-10	-10.5	-4	-0.5
18	4	1		-10	-11.125	-4	-1.125
18	4	3	1	-9.625	-9.5	-4	0.125
18	4	1	1	-9.5	-10.25	-4	-0.75
19	4	3	2	-16.625	-16.5	-4	0.125
19	4	2	3	-14.5	-16.5	-4	-2
19	4	1	1	-13.5	-14.875	-4	-1.375
19	4	3	1	-12.75	-14	-4	-1.25
19	4	1	1	-11	-10.75	-4	0.25
19	4	1	1	-10.25	-9.75	-4	0.5
19	4	1	2	-9.75	-9	-4	0.75
20	4	2	2	-20.375	-23.5	-4	-3.125
20	4	1	1	-14.5	-13.75	-4	0.75
20	4	1	3	-14.25	-13.75	-4	0.5
20	4	1	1	-13	-14	-4	-1
20	4	2	1	-11.5	-11.25	-4	0.25
20	4	3	2	-11	-12.25	-4	-1.25
20	4	4		-9.5	-8.875	-4	0.625
21	5	2		-22	-21.5	-4	0.5
21	5	1	2	-21	-22	-4	-1
21	5	4	2	-20.75	-22	-4	-1.25
21	5	3	1	-18	-18.5	-4	-0.5
21	5	2	2	-17.5	-17.25	-4	0.25
21	5	1	1	-16.25	-17.5	-4	-1.25
21	5	1	1	-16.125	-15.5	-4	0.625
21	5	3	2	-15.75	-15.75	-4	0
21	5	3		-14.5	-14	-4	0.5
21	5	3		-12.5	-12.5	-4	0
21	5	2		-10	-10.75	-4	-0.75
21	5	1	3	-9.375	-9.375	-4	0
22	5	1	1	-18.25	-21	-4	-2.75
22	5	3		-13.5	-13	-4	0.5
22	5	4	2	-13.25	-14.25	-4	-1
22	5	3	1	-12.75	-13.5	-4	-0.75
22	5	3	2	-10.75	-12.375	-4	-1.625
22	5	1	2	-9.25	-9.25	-4	0
24	5	1	1	-10.5	-10.75	-4	-0.25
25	5	2		-20	-22	-4	-2
25	5	1	1	-16.375	-17	-4	-0.625
25	5	1	3	-12.5	-14.375	-4	-1.875
25	5	2	3	-11.875	-11.375	-4	0.5
25	5	1	1	-11.25	-11.25	-4	0
25	5	1		-11	-10.5	-4	0.5
25	5	2	1	-11	-12.75	-4	-1.75
25	5	1	3	-9.875	-11.75	-4	-1.875
25	5	1	1	-9.75	-9.5	-4	0.25
26	6	1	1	-16.75	-16	-4	0.75
26	6	3	2	-14.375	-14.75	-4	-0.375
26	6	1	1	-12	-12.375	-4	-0.375
26	6	3	1	-9.75	-9	-4	0.75
28	6	1	2	-17	-22.25	-4	-5.25
28	6		3	-10.5	-10.375	-4	0.125
28	6	2		-9.5	-9.5	-4	0
28	6	2	1	-9.25	-10.5	-4	-1.25
29	6	3	1	-11.25	-11.25	-4	0
29	6	2	1	-10.25	-10.375	-4	-0.125
30	6	3	2	-10.75	-12	-4	-1.25
1	1	3	1	-5.125	-4.625	-3	0.5
2	1	2	1	-8.5	-9	-3	-0.5
2	1	2		-6	-5.25	-3	0.75
2	1	1	1	-5.625	-7.875	-3	-2.25
3	1	3	1	-6.875	-7.75	-3	-0.875
3	1	2		-6	-7.375	-3	-1.375
3	1	1	1	-5.875	-7.25	-3	-1.375
4	1	3	1	-9	-10.375	-3	-1.375
4	1	3	3	-7.375	-7.375	-3	0
4	1	3	1	-6.125	-7.75	-3	-1.625
4	1	3	1	-6	-6.625	-3	-0.625
5	1	3	1	-8.125	-8.375	-3	-0.25
5	1	2	3	-7.875	-8.75	-3	-0.875
5	1	3	1	-7.125	-7.5	-3	-0.375
5	1	3	1	-6.75	-6.875	-3	-0.125
5	1	1		-6.25	-10.25	-3	-4
5	1	3	1	-6.125	-6.75	-3	-0.625
5	1	1	1	-5.5	-6.25	-3	-0.75
5	1	2	1	-5.25	-8.25	-3	-3
6	2	2	1	-8.75	-10	-3	-1.25
6	2	3	3	-8.5	-9.625	-3	-1.125
6	2		1	-8.25	-9.625	-3	-1.375
6	2	3	1	-8	-10.125	-3	-2.125
6	2	3	1	-8	-8.375	-3	-0.375
6	2	3	1	-7.75	-8.875	-3	-1.125
6	2	3		-7	-8.75	-3	-1.75
6	2	3	1	-6.875	-7.5	-3	-0.625
6	2	3	1	-6.75	-6.125	-3	0.625
6	2	1	1	-6.625	-9	-3	-2.375
6	2	2		-6.5	-6.25	-3	0.25
6	2	4		-6	-5.75	-3	0.25
6	2	3	1	-5.5	-7	-3	-1.5
6	2	2	1	-5.25	-6.75	-3	-1.5
7	2	4	1	-8.375	-7.5	-3	0.875
7	2	2	1	-7	-6.625	-3	0.375
7	2	1	1	-6.5	-6.875	-3	-0.375
7	2	4	1	-5.75	-5.75	-3	0
7	2		1	-5.125	-4.875	-3	0.25
8	2	3	1	-9	-9	-3	0
8	2	2	1	-9	-8.5	-3	0.5
8	2	3	1	-8.375	-9.5	-3	-1.125
8	2	4	1	-7.5	-11.25	-3	-3.75
8	2	1	3	-7.25	-6.75	-3	0.5
8	2	1		-7	-7	-3	0
8	2	1	1	-7	-8.25	-3	-1.25
8	2	1	3	-6	-7	-3	-1
8	2	3	1	-5.625	-5.75	-3	-0.125
8	2	2	1	-5.5	-5.25	-3	0.25
8	2	1	1	-5.25	-5.5	-3	-0.25
9	2	2	1	-9	-13.75	-3	-4.75
9	2	2	1	-8.75	-9.625	-3	-0.875
9	2	2	1	-8.5	-8.25	-3	0.25
9	2	1	1	-8.25	-9	-3	-0.75
9	2	2	1	-7.375	-6.75	-3	0.625
9	2	3	1	-7	-8.75	-3	-1.75
9	2	3		-7	-11.5	-3	-4.5
9	2	3	1	-7	-9	-3	-2
9	2		1	-6.625	-6.5	-3	0.125
9	2	1	3	-6	-5.375	-3	0.625
9	2	3		-6	-6	-3	0
9	2	2		-6	-6	-3	0
9	2	2	1	-5.75	-5.5	-3	0.25
9	2	2	1	-5.75	-6.25	-3	-0.5
9	2	2	1	-5.625	-7.625	-3	-2
9	2	1	1	-5.375	-7	-3	-1.625
10	2	1	1	-8.625	-8.5	-3	0.125
10	2	3	1	-8.5	-8.625	-3	-0.125
10	2	1	1	-8.5	-10	-3	-1.5
10	2	1	1	-7	-6.25	-3	0.75
10	2	1		-7	-8	-3	-1
10	2	1	1	-6.75	-7.875	-3	-1.125
10	2	1	2	-6.75	-8	-3	-1.25
10	2	1	2	-6.375	-7.25	-3	-0.875
10	2	2	1	-6.375	-7	-3	-0.625
10	2	1	1	-6.125	-6.375	-3	-0.25
10	2	2		-6	-7	-3	-1
10	2	1	1	-5.75	-6.75	-3	-1
10	2	1	1	-5.375	-5.5	-3	-0.125
10	2	3	1	-5.375	-5.375	-3	0
10	2	2	1	-5.375	-5.75	-3	-0.375
10	2	2	1	-5.25	-5.75	-3	-0.5
10	2	1	2	-5.25	-5	-3	0.25
10	2	3		-5.25	-6.5	-3	-1.25
11	3	3	1	-7.25	-7.375	-3	-0.125
11	3	1	1	-6.5	-7	-3	-0.5
11	3	1		-6.5	-7.5	-3	-1
11	3	1		-6.5	-7.625	-3	-1.125
11	3	1	1	-6.25	-6	-3	0.25
11	3	3	1	-6.125	-6	-3	0.125
11	3	3	1	-6	-6.625	-3	-0.625
11	3	3	1	-6	-6.5	-3	-0.5
11	3	1	1	-5.5	-5	-3	0.5
11	3	1	1	-5.25	-6	-3	-0.75
12	3	4	1	-8.25	-8.75	-3	-0.5
12	3	2	2	-7.875	-8	-3	-0.125
12	3	2	1	-7.75	-7.25	-3	0.5
12	3	3	1	-7	-7	-3	0
12	3		1	-6.75	-6.25	-3	0.5
12	3	2	1	-6.75	-6.75	-3	0
12	3	3	1	-6.5	-7.875	-3	-1.375
12	3	2	1	-6.25	-8.5	-3	-2.25
12	3	3	1	-6.125	-6.625	-3	-0.5
12	3	3	3	-5.875	-6.5	-3	-0.625
12	3	1	3	-5.875	-5.5	-3	0.375
12	3	3	2	-5.75	-7.5	-3	-1.75
12	3	2	1	-5.5	-5.75	-3	-0.25
12	3	2		-5.5	-6	-3	-0.5
12	3	1	1	-5.375	-6.875	-3	-1.5
12	3	1	2	-5.25	-6.25	-3	-1
12	3	2	1	-5.25	-5.875	-3	-0.625
12	3	2	1	-5.25	-5.375	-3	-0.125
12	3	1	1	-5.125	-5.375	-3	-0.25
12	3	4	1	-5.125	-5.75	-3	-0.625
13	3	3	1	-9	-9.875	-3	-0.875
13	3	3		-9	-10	-3	-1
13	3	3	2	-8.25	-9	-3	-0.75
13	3	2	1	-8	-8	-3	0
13	3	3		-7.5	-7.75	-3	-0.25
13	3	3	2	-7.375	-9.375	-3	-2
13	3	3	1	-7.375	-9	-3	-1.625
13	3	2	1	-7.25	-10.25	-3	-3
13	3	3	1	-6.625	-5.75	-3	0.875
13	3	3	1	-6.625	-7	-3	-0.375
13	3	1	1	-6.5	-7	-3	-0.5
13	3	2	1	-6.25	-7.5	-3	-1.25
13	3	3	1	-6.125	-6.5	-3	-0.375
13	3	2	1	-6.125	-7.5	-3	-1.375
13	3	1	3	-6.125	-6.25	-3	-0.125
13	3	1		-6	-5.875	-3	0.125
13	3	1		-6	-7	-3	-1
13	3	2	1	-5.75	-6	-3	-0.25
13	3	1	1	-5.5	-6.75	-3	-1.25
13	3	3		-5.5	-7.75	-3	-2.25
13	3	3		-5.5	-6.25	-3	-0.75
13	3	2	1	-5.25	-5.5	-3	-0.25
13	3	2		-5.25	-5	-3	0.25
13	3	1	1	-5.25	-7.75	-3	-2.5
13	3	1	1	-5.25	-4.875	-3	0.375
13	3	1	1	-5.125	-5.75	-3	-0.625
14	3	3		-9	-9.5	-3	-0.5
14	3	1		-9	-9	-3	0
14	3	1	1	-8.375	-10.5	-3	-2.125
14	3	4	1	-8	-7.75	-3	0.25
14	3	1	2	-7.5	-7.5	-3	0
14	3	1	1	-7.5	-9.25	-3	-1.75
14	3	3	1	-7.5	-8	-3	-0.5
14	3	1	1	-7.25	-9	-3	-1.75
14	3	1	1	-6.75	-7.25	-3	-0.5
14	3	3	1	-6.75	-6.75	-3	0
14	3	1	1	-6.5	-7.75	-3	-1.25
14	3	1	2	-6.5	-7	-3	-0.5
14	3	3		-6.5	-7	-3	-0.5
14	3	1	1	-6.375	-7	-3	-0.625
14	3	1		-6.25	-6	-3	0.25
14	3	2		-6	-6	-3	0
14	3	1	1	-5.75	-6.375	-3	-0.625
14	3	2		-5.5	-5.5	-3	0
14	3	2		-5.5	-5.25	-3	0.25
14	3	2	1	-5.375	-5.75	-3	-0.375
14	3	2	2	-5.375	-6.25	-3	-0.875
14	3	2	2	-5.375	-5.25	-3	0.125
14	3	1	3	-5.375	-6	-3	-0.625
14	3	1	1	-5.25	-4.5	-3	0.75
15	3	1	1	-8	-9.25	-3	-1.25
15	3	1	1	-8	-8.5	-3	-0.5
15	3	3		-7.75	-8.25	-3	-0.5
15	3	1	1	-7.5	-7	-3	0.5
15	3	4	1	-7.5	-9.875	-3	-2.375
15	3	1	1	-7.25	-7.5	-3	-0.25
15	3	1		-7	-7.25	-3	-0.25
15	3	1	1	-6.875	-6.75	-3	0.125
15	3	1	1	-6.5	-6.25	-3	0.25
15	3	3	2	-6.5	-6.5	-3	0
15	3	1		-6.5	-7	-3	-0.5
15	3	2	1	-6.5	-7.5	-3	-1
15	3	1	1	-6.5	-7	-3	-0.5
15	3	3	2	-6.25	-6.5	-3	-0.25
15	3	3		-6.25	-7.125	-3	-0.875
15	3	1	1	-6.25	-6.25	-3	0
15	3	1		-6	-5.5	-3	0.5
15	3	1	3	-5.875	-5	-3	0.875
15	3	2	2	-5.75	-6	-3	-0.25
15	3	1	1	-5.625	-5.75	-3	-0.125
15	3			-5.5	-6	-3	-0.5
15	3	2	1	-5.5	-5.375	-3	0.125
15	3	1		-5.5	-6.625	-3	-1.125
15	3	3	1	-5.375	-5.375	-3	0
15	3	2	1	-5.375	-5.25	-3	0.125
15	3	1	1	-5.25	-5	-3	0.25
15	3	2	1	-5.25	-5.25	-3	0
16	4	3	2	-8.75	-9.75	-3	-1
16	4	3	1	-8.5	-8	-3	0.5
16	4	1		-8.5	-7.75	-3	0.75
16	4	1	1	-8.25	-9.125	-3	-0.875
16	4	1	2	-7.75	-7.75	-3	0
16	4	3	1	-7.5	-9	-3	-1.5
16	4	2	1	-7	-7.75	-3	-0.75
16	4	1		-7	-6.75	-3	0.25
16	4	1	1	-6.75	-7	-3	-0.25
16	4	1	1	-6.75	-6.75	-3	0
16	4	2	1	-6.625	-8	-3	-1.375
16	4	1	1	-6.5	-8	-3	-1.5
16	4	2	1	-6.375	-7	-3	-0.625
16	4	1	1	-6.25	-6.25	-3	0
16	4	3	3	-6.25	-7.25	-3	-1
16	4	1	1	-6.25	-6.5	-3	-0.25
16	4	2	1	-6.25	-7	-3	-0.75
16	4	1	1	-6	-6	-3	0
16	4	1		-6	-6	-3	0
16	4	2		-6	-6.375	-3	-0.375
16	4	2		-6	-7.75	-3	-1.75
16	4	1	1	-5.75	-7.375	-3	-1.625
16	4	1	1	-5.75	-5.375	-3	0.375
16	4	3	2	-5.75	-5.875	-3	-0.125
16	4	2		-5.5	-7	-3	-1.5
16	4	2		-5.5	-5.25	-3	0.25
16	4	3	1	-5.5	-5	-3	0.5
16	4	2	2	-5.5	-5.75	-3	-0.25
16	4	2	3	-5.375	-5	-3	0.375
16	4	1	1	-5.25	-5.75	-3	-0.5
16	4	1	1	-5.25	-6.125	-3	-0.875
16	4	2	2	-5.25	-5.375	-3	-0.125
16	4	2	1	-5.25	-5.875	-3	-0.625
16	4	1	1	-5.125	-5	-3	0.125
17	4	1	1	-8.5	-8.5	-3	0
17	4	3	1	-8.375	-8.375	-3	0
17	4	2	1	-8.25	-8.5	-3	-0.25
17	4	2	1	-8.25	-8.25	-3	0
17	4	1	1	-7.75	-8	-3	-0.25
17	4	2		-7.5	-7.5	-3	0
17	4	1	1	-7.5	-7.25	-3	0.25
17	4	1	2	-7.25	-7	-3	0.25
17	4	1	1	-6.875	-7.5	-3	-0.625
17	4	1	1	-6.75	-6.75	-3	0
17	4	1	2	-6.75	-7	-3	-0.25
17	4	3	1	-6.625	-6	-3	0.625
17	4	1	2	-6.5	-6.5	-3	0
17	4	2	1	-6.5	-5.75	-3	0.75
17	4	2	1	-6.25	-6.5	-3	-0.25
17	4		2	-6.25	-7	-3	-0.75
17	4	1	1	-6.125	-6.75	-3	-0.625
17	4	1	1	-6.125	-6.375	-3	-0.25
17	4	2	1	-6	-6	-3	0
17	4	1	2	-6	-6	-3	0
17	4	2		-6	-8	-3	-2
17	4	3	1	-5.875	-6	-3	-0.125
17	4	1	2	-5.75	-6	-3	-0.25
17	4	2	1	-5.75	-6.5	-3	-0.75
17	4		1	-5.625	-6.125	-3	-0.5
17	4	1	1	-5.5	-5.375	-3	0.125
17	4	2		-5.5	-5	-3	0.5
17	4	2	1	-5.5	-6.25	-3	-0.75
17	4	1		-5.5	-5	-3	0.5
17	4	2		-5.5	-5.5	-3	0
17	4	2	1	-5.25	-5	-3	0.25
18	4	1	1	-7.75	-7.625	-3	0.125
18	4	1	1	-7.75	-7.75	-3	0
18	4	3	1	-7.625	-7.75	-3	-0.125
18	4	1	1	-7.5	-7	-3	0.5
18	4	1		-7	-7.875	-3	-0.875
18	4	1	2	-6.5	-6	-3	0.5
18	4	2		-6.5	-6.625	-3	-0.125
18	4	3	1	-6.25	-5.5	-3	0.75
18	4	1	1	-6.25	-6.5	-3	-0.25
18	4	2	1	-6.125	-6.5	-3	-0.375
18	4	1	1	-5.5	-5.25	-3	0.25
18	4	4	2	-5.25	-5	-3	0.25
18	4	2		-5.25	-5.375	-3	-0.125
18	4	4	2	-5.25	-6	-3	-0.75
19	4	3		-8	-8.75	-3	-0.75
19	4	1		-8	-9	-3	-1
19	4	3	1	-7.75	-8.125	-3	-0.375
19	4	1	1	-7.75	-7.375	-3	0.375
19	4	2	1	-7.5	-8.25	-3	-0.75
19	4	1	1	-7.375	-7.375	-3	0
19	4	2	2	-7	-7.375	-3	-0.375
19	4	3	1	-6.875	-7.375	-3	-0.5
19	4	1	1	-6.375	-6.875	-3	-0.5
19	4	1	1	-6.25	-6	-3	0.25
19	4	3	3	-6.25	-5.75	-3	0.5
19	4	3		-6	-7	-3	-1
19	4	2	1	-6	-5.75	-3	0.25
19	4	2		-6	-6	-3	0
19	4	1	1	-5.875	-5.5	-3	0.375
19	4	3	1	-5.875	-6	-3	-0.125
19	4	1	1	-5.625	-6.25	-3	-0.625
19	4	3		-5.5	-5.25	-3	0.25
19	4	1	1	-5.375	-5	-3	0.375
19	4	1	3	-5.375	-5.375	-3	0
19	4	3	1	-5.25	-5.25	-3	0
20	4	2	1	-8.125	-7.5	-3	0.625
20	4	3		-8	-8	-3	0
20	4	1	1	-7.75	-8	-3	-0.25
20	4	1	1	-7.75	-8	-3	-0.25
20	4	1	1	-7.75	-7.5	-3	0.25
20	4	1	1	-7.625	-7.875	-3	-0.25
20	4	1	1	-7.5	-8.25	-3	-0.75
20	4	1	2	-7	-7.25	-3	-0.25
20	4	1	1	-6	-6.5	-3	-0.5
20	4	3	2	-6	-5.75	-3	0.25
20	4	3		-6	-6.375	-3	-0.375
20	4	2	1	-6	-6	-3	0
20	4	1		-5.5	-6	-3	-0.5
21	5	1	1	-8.75	-8.875	-3	-0.125
21	5	1	3	-8.625	-9.75	-3	-1.125
21	5	1	1	-8.5	-8.25	-3	0.25
21	5	1	2	-8.5	-8	-3	0.5
21	5	2	1	-7.875	-7.25	-3	0.625
21	5	3	3	-7	-7.625	-3	-0.625
21	5	1		-7	-7.375	-3	-0.375
21	5	1	1	-6.75	-6.5	-3	0.25
21	5	1	1	-6.5	-6	-3	0.5
21	5	1		-6	-6.5	-3	-0.5
21	5	3	2	-6	-6	-3	0
21	5	1		-6	-6.75	-3	-0.75
21	5	1	1	-5.75	-5.5	-3	0.25
21	5	1		-5.75	-6.25	-3	-0.5
21	5	3	1	-5.75	-6	-3	-0.25
21	5	1		-5.5	-6.375	-3	-0.875
21	5	3		-5.5	-5	-3	0.5
22	5	1	1	-8.25	-8.25	-3	0
22	5	4	1	-8.25	-9.5	-3	-1.25
22	5	2	1	-8.125	-8.375	-3	-0.25
22	5	1		-8	-9.5	-3	-1.5
22	5	2	1	-7.75	-7.75	-3	0
22	5	3	3	-7.625	-7.75	-3	-0.125
22	5	2	1	-7.5	-8.625	-3	-1.125
22	5	1	1	-7.375	-8.25	-3	-0.875
22	5	1	3	-7.125	-7.25	-3	-0.125
22	5	1	1	-6.75	-6	-3	0.75
22	5	3	1	-6.5	-6.25	-3	0.25
22	5	1	1	-6	-5.5	-3	0.5
22	5	1	1	-5.75	-5.25	-3	0.5
22	5	1		-5.5	-5.75	-3	-0.25
22	5	4	1	-5.5	-6.125	-3	-0.625
22	5		1	-5.5	-6.25	-3	-0.75
22	5	2	1	-5.25	-6.625	-3	-1.375
23	5	1	1	-8.75	-8.5	-3	0.25
23	5	1	1	-8	-8.125	-3	-0.125
23	5	1	1	-7.375	-7.5	-3	-0.125
23	5	3	1	-6.75	-6.75	-3	0
23	5	1	1	-6.75	-7.25	-3	-0.5
23	5	2	1	-6	-5.5	-3	0.5
23	5	3	1	-5.75	-6	-3	-0.25
23	5	2		-5.5	-5	-3	0.5
23	5	1	1	-5.25	-4.5	-3	0.75
24	5	3		-9	-8.25	-3	0.75
24	5	2	1	-8	-8	-3	0
24	5	3	1	-8	-8.375	-3	-0.375
24	5	1	1	-7.5	-7	-3	0.5
24	5	3	1	-6.5	-6	-3	0.5
24	5	2	1	-6.25	-7.25	-3	-1
24	5	2	2	-6.25	-5.5	-3	0.75
24	5	2		-6	-7	-3	-1
24	5	1		-6	-6	-3	0
24	5	2	1	-5.75	-5.75	-3	0
24	5	1		-5.5	-5.5	-3	0
24	5	3		-5.5	-5.5	-3	0
24	5	1	2	-5.25	-5.75	-3	-0.5
25	5	2	1	-8.625	-8.625	-3	0
25	5	3	1	-8.25	-8.25	-3	0
25	5	1		-8	-8	-3	0
25	5	2	1	-5.5	-5.5	-3	0
25	5	2	2	-5.5	-5.75	-3	-0.25
26	6	4		-9	-9	-3	0
26	6	3	3	-8.25	-8	-3	0.25
26	6	1	1	-7.625	-7.625	-3	0
26	6	3		-7.5	-9.375	-3	-1.875
26	6	3		-6.5	-6	-3	0.5
26	6	1	1	-6.25	-6.75	-3	-0.5
26	6	2		-5.5	-5	-3	0.5
26	6	1	1	-5.25	-4.75	-3	0.5
26	6	1	3	-5.25	-5	-3	0.25
27	6	1		-9	-9.5	-3	-0.5
27	6	2	1	-7.25	-7.5	-3	-0.25
27	6	2	1	-6.25	-6.625	-3	-0.375
27	6	1		-6	-6.5	-3	-0.5
27	6	2	1	-5.75	-5.375	-3	0.375
27	6	1	1	-5.75	-5.75	-3	0
27	6	1	1	-5.25	-5.5	-3	-0.25
27	6	1	1	-5.25	-5.5	-3	-0.25
28	6	1	1	-8	-7.625	-3	0.375
28	6	3	1	-7.5	-7	-3	0.5
28	6	1	1	-5.875	-5.625	-3	0.25
28	6	1		-5.5	-5.75	-3	-0.25
29	6	1	1	-5.875	-5.875	-3	0
29	6	1	1	-5.25	-6.25	-3	-1
30	6	1	1	-9	-10.625	-3	-1.625
30	6	1		-7.5	-7.5	-3	0
30	6	2	1	-6.25	-6.75	-3	-0.5
30	6	4	2	-6	-10.25	-3	-4.25
30	6	1	1	-5.75	-6.125	-3	-0.375
30	6	2	1	-5.75	-6	-3	-0.25
30	6	2		-5.5	-5.5	-3	0
30	6	3	1	-5.25	-5.375	-3	-0.125
2	1	3		-7	-7.375	-3	-0.375
3	1	3	1	-8	-8.625	-3	-0.625
3	1	1		-6	-9	-3	-3
4	1	3		-8.5	-8.375	-3	0.125
4	1	2	2	-7.75	-9	-3	-1.25
4	1	3	1	-7	-7.625	-3	-0.625
4	1	3		-7	-8.75	-3	-1.75
4	1	2	1	-6.125	-9	-3	-2.875
4	1	3	1	-5.625	-5.75	-3	-0.125
4	1	1		-5.5	-5.5	-3	0
5	1	3		-9	-12.5	-3	-3.5
5	1	3	1	-8	-9	-3	-1
5	1	3	1	-8	-12	-3	-4
5	1	2	2	-7.75	-8.125	-3	-0.375
5	1	2	1	-6.75	-6	-3	0.75
5	1	1		-6.5	-7	-3	-0.5
5	1	1	1	-5.5	-6	-3	-0.5
5	1	2	1	-5.5	-5.25	-3	0.25
5	1	1	1	-5.5	-6	-3	-0.5
5	1	1	1	-5.25	-4.75	-3	0.5
6	2	3	1	-7.625	-7.5	-3	0.125
6	2	3	1	-7.5	-7.5	-3	0
6	2	3	1	-7	-7.25	-3	-0.25
6	2	1	1	-6.875	-7.25	-3	-0.375
6	2	2	1	-6	-8	-3	-2
6	2	2	2	-5.5	-5	-3	0.5
7	2	3	1	-9	-10	-3	-1
7	2	2	3	-8.5	-8.5	-3	0
7	2	1	2	-8.125	-8.75	-3	-0.625
7	2	2	1	-8	-8.5	-3	-0.5
7	2	3	1	-7.75	-8.75	-3	-1
7	2	1		-7.5	-8.125	-3	-0.625
7	2	2	1	-7.125	-6.75	-3	0.375
7	2	3	1	-6.75	-9.25	-3	-2.5
7	2	3	1	-6.375	-8.125	-3	-1.75
7	2	3	1	-6.375	-6.625	-3	-0.25
7	2	2	1	-6.25	-7	-3	-0.75
7	2	3	2	-6.25	-6.5	-3	-0.25
7	2	3	1	-6	-7.375	-3	-1.375
7	2	1	1	-5.25	-4.625	-3	0.625
8	2	1	1	-8.875	-9.625	-3	-0.75
8	2	2	1	-8.75	-8.25	-3	0.5
8	2	2	1	-8.5	-7.875	-3	0.625
8	2	4	2	-8	-7.375	-3	0.625
8	2	1	1	-8	-8.5	-3	-0.5
8	2	1	1	-7.75	-7.5	-3	0.25
8	2	3	3	-7.75	-9.375	-3	-1.625
8	2	2	1	-6.5	-7.875	-3	-1.375
8	2	3	1	-6.125	-7.5	-3	-1.375
8	2	3	1	-5.375	-5.5	-3	-0.125
8	2	1	1	-5.25	-6	-3	-0.75
9	2	1	1	-8.125	-7.75	-3	0.375
9	2	3	1	-8	-9.25	-3	-1.25
9	2	3		-8	-8.5	-3	-0.5
9	2	1	1	-8	-8.25	-3	-0.25
9	2	3	1	-7.125	-7.875	-3	-0.75
9	2	1	1	-6	-6	-3	0
9	2	2	1	-6	-7.375	-3	-1.375
9	2	2		-5.5	-6.125	-3	-0.625
9	2	1	1	-5.25	-8	-3	-2.75
9	2	3	1	-5.25	-5.5	-3	-0.25
10	2	3	3	-8.75	-8.5	-3	0.25
10	2	1	1	-8.625	-8.875	-3	-0.25
10	2	1		-8.5	-9.5	-3	-1
10	2	1	1	-8	-9	-3	-1
10	2	2	1	-8	-8.25	-3	-0.25
10	2	2	1	-7.5	-8.5	-3	-1
10	2	1		-6.5	-6.25	-3	0.25
10	2	1	1	-6.25	-6.25	-3	0
10	2	3	2	-6.125	-8	-3	-1.875
10	2	3	1	-6	-6.25	-3	-0.25
10	2	1		-6	-5.25	-3	0.75
10	2	3	1	-6	-6.5	-3	-0.5
10	2	3	1	-5.625	-6.5	-3	-0.875
10	2	3	1	-5.625	-6.375	-3	-0.75
10	2	1	1	-5.5	-5.25	-3	0.25
10	2	3	1	-5.5	-6.625	-3	-1.125
10	2	2	1	-5.5	-5.625	-3	-0.125
10	2	2	2	-5.5	-6.25	-3	-0.75
10	2	1	1	-5.5	-5	-3	0.5
10	2	3	1	-5.125	-5	-3	0.125
11	3	2	1	-8	-8.75	-3	-0.75
11	3	1	1	-7.5	-8	-3	-0.5
11	3	4	1	-7.5	-7.5	-3	0
11	3	1	3	-7.5	-7.625	-3	-0.125
11	3	1	1	-7	-6.75	-3	0.25
11	3	1	1	-7	-7.875	-3	-0.875
11	3			-7	-8	-3	-1
11	3	1		-6.5	-7.75	-3	-1.25
11	3	2	1	-6.5	-6.25	-3	0.25
11	3	3	1	-6.25	-7.625	-3	-1.375
11	3	3	2	-6.25	-6.5	-3	-0.25
11	3	1		-6	-6	-3	0
11	3	3	2	-6	-8	-3	-2
11	3	1	1	-5.75	-6.25	-3	-0.5
11	3	2	3	-5.5	-5.25	-3	0.25
11	3	2	1	-5.375	-5.25	-3	0.125
11	3	3	1	-5.25	-6	-3	-0.75
11	3	3	1	-5.25	-6.25	-3	-1
11	3	3	1	-5.125	-5.125	-3	0
12	3	1	1	-9	-9.125	-3	-0.125
12	3	2	1	-8.25	-7.75	-3	0.5
12	3	1	1	-8.125	-7.75	-3	0.375
12	3	1	1	-8	-8.375	-3	-0.375
12	3	1	1	-7.75	-7.25	-3	0.5
12	3	1	2	-7.75	-7.5	-3	0.25
12	3	3	1	-7.75	-8	-3	-0.25
12	3	1	1	-7.5	-6.75	-3	0.75
12	3	1	1	-7.125	-6.375	-3	0.75
12	3	2		-7	-8	-3	-1
12	3	1	1	-6.75	-6.75	-3	0
12	3	1	1	-6.75	-8.25	-3	-1.5
12	3	2	2	-6.75	-8.25	-3	-1.5
12	3	1		-6.5	-6.75	-3	-0.25
12	3	1	1	-6	-7.875	-3	-1.875
12	3	1	1	-6	-7	-3	-1
12	3	3	3	-5.875	-6.125	-3	-0.25
12	3	2	1	-5.875	-5	-3	0.875
12	3	3	1	-5.25	-6.25	-3	-1
13	3	4		-9	-9.5	-3	-0.5
13	3	3	1	-8.25	-9.625	-3	-1.375
13	3	3		-8.25	-8.5	-3	-0.25
13	3	1	1	-7.75	-8	-3	-0.25
13	3	3	1	-7.375	-6.5	-3	0.875
13	3	4	1	-7.25	-9.25	-3	-2
13	3	3	1	-7.25	-7.5	-3	-0.25
13	3	1	3	-7	-7.375	-3	-0.375
13	3	1		-7	-7.25	-3	-0.25
13	3	2		-7	-7.875	-3	-0.875
13	3	3	1	-6.875	-8.25	-3	-1.375
13	3	1	2	-6.75	-7	-3	-0.25
13	3	2	2	-6.625	-7.375	-3	-0.75
13	3	1		-6.25	-6.375	-3	-0.125
13	3	3	1	-6.125	-5.75	-3	0.375
13	3	2		-6	-6	-3	0
13	3	3	1	-5.875	-5.25	-3	0.625
13	3	2	1	-5.875	-5.75	-3	0.125
13	3	1		-5.5	-6	-3	-0.5
13	3	3	1	-5.5	-6.5	-3	-1
13	3	3	1	-5.5	-6.25	-3	-0.75
13	3	1	1	-5.375	-6.25	-3	-0.875
13	3	1	1	-5.375	-6.625	-3	-1.25
13	3	2	1	-5.375	-5.5	-3	-0.125
13	3	1	1	-5.25	-5.375	-3	-0.125
13	3	1	2	-5.25	-5.625	-3	-0.375
13	3	1	1	-5.25	-6	-3	-0.75
14	3	4	1	-8.75	-9.375	-3	-0.625
14	3	3	1	-8	-7.75	-3	0.25
14	3	1	1	-7.375	-7.75	-3	-0.375
14	3	2	2	-7.25	-7.25	-3	0
14	3	1	1	-7.25	-7.25	-3	0
14	3	2	1	-7	-7	-3	0
14	3	2		-7	-8.5	-3	-1.5
14	3	1	1	-6.625	-6.875	-3	-0.25
14	3	3	1	-6.5	-7.75	-3	-1.25
14	3	1		-6.5	-6	-3	0.5
14	3	2	1	-6.375	-6.375	-3	0
14	3	2	3	-6.25	-6.875	-3	-0.625
14	3	1	1	-6.25	-6.25	-3	0
14	3	1		-6	-7.625	-3	-1.625
14	3	3	1	-6	-7	-3	-1
14	3	1		-6	-6	-3	0
14	3	2		-6	-6	-3	0
14	3	1	1	-5.75	-5	-3	0.75
14	3	3	1	-5.625	-5.75	-3	-0.125
14	3	1	1	-5.625	-5.5	-3	0.125
14	3	1	1	-5.5	-5.5	-3	0
14	3		1	-5.5	-5.5	-3	0
14	3	1		-5.5	-5.625	-3	-0.125
14	3	2		-5.5	-7.875	-3	-2.375
14	3	1		-5.5	-5.5	-3	0
14	3	2	1	-5.375	-7.75	-3	-2.375
14	3	1	2	-5.25	-6.25	-3	-1
15	3	1	1	-8.75	-8.25	-3	0.5
15	3	2	3	-8.75	-8.75	-3	0
15	3	1	1	-8.5	-9	-3	-0.5
15	3	1	1	-8.5	-8.5	-3	0
15	3	1	1	-8.25	-8.5	-3	-0.25
15	3	1	1	-8	-8.5	-3	-0.5
15	3	1		-8	-8	-3	0
15	3	1	2	-7.75	-7.75	-3	0
15	3	1	1	-7.25	-7.5	-3	-0.25
15	3	3	1	-7	-7.25	-3	-0.25
15	3	1	1	-7	-7.25	-3	-0.25
15	3	2	1	-6.75	-7	-3	-0.25
15	3	3		-6.75	-6.5	-3	0.25
15	3	1	1	-6.75	-7	-3	-0.25
15	3	2	1	-6.125	-6.5	-3	-0.375
15	3	2	2	-6	-6.5	-3	-0.5
15	3	1	1	-5.875	-7.375	-3	-1.5
15	3	1		-5.75	-5.75	-3	0
15	3	3	1	-5.5	-5.375	-3	0.125
15	3	2		-5.5	-6.75	-3	-1.25
15	3	1		-5.5	-6.375	-3	-0.875
15	3	4	1	-5.5	-5.5	-3	0
15	3	1	1	-5.5	-7.75	-3	-2.25
15	3		1	-5.375	-5.875	-3	-0.5
15	3	3	1	-5.25	-5.25	-3	0
15	3	2	3	-5.25	-6.125	-3	-0.875
16	4	1	1	-9	-8.75	-3	0.25
16	4	2		-8.5	-9	-3	-0.5
16	4			-8.5	-8	-3	0.5
16	4	2	1	-8.5	-9	-3	-0.5
16	4	4	1	-8.25	-8.75	-3	-0.5
16	4	1	1	-8.25	-8.25	-3	0
16	4	1	1	-8.125	-7.875	-3	0.25
16	4	1	1	-8	-9	-3	-1
16	4	3	1	-7.5	-7.5	-3	0
16	4	3	1	-7.5	-7.125	-3	0.375
16	4	1	1	-7.25	-7.875	-3	-0.625
16	4	2	1	-7.25	-7.875	-3	-0.625
16	4	1		-6.75	-6.5	-3	0.25
16	4	1	1	-6.375	-6.25	-3	0.125
16	4	1	1	-6.25	-6.75	-3	-0.5
16	4	3	3	-6.25	-8	-3	-1.75
16	4	3	2	-6.125	-6.5	-3	-0.375
16	4	3		-6	-8.375	-3	-2.375
16	4	2	1	-5.625	-6.375	-3	-0.75
16	4	1		-5.5	-7.5	-3	-2
16	4	1		-5.5	-5.5	-3	0
16	4	1	1	-5.5	-5.875	-3	-0.375
16	4	1	1	-5.5	-5.5	-3	0
16	4	1	1	-5.375	-6	-3	-0.625
16	4	1	1	-5.25	-5.75	-3	-0.5
16	4	3	2	-5.25	-5.75	-3	-0.5
16	4	1	1	-5.25	-6.125	-3	-0.875
16	4	2	1	-5.25	-5	-3	0.25
16	4	1	1	-5.25	-5.5	-3	-0.25
17	4	1	1	-9	-9	-3	0
17	4	3	1	-8.625	-8.875	-3	-0.25
17	4	2	1	-8.5	-9	-3	-0.5
17	4	3		-8.5	-8.375	-3	0.125
17	4	1	1	-8	-7.375	-3	0.625
17	4	3	3	-7.75	-7.75	-3	0
17	4	1	1	-7.5	-7.875	-3	-0.375
17	4	3	2	-7.5	-7.375	-3	0.125
17	4	1		-7.5	-7.5	-3	0
17	4	1		-7.5	-8.25	-3	-0.75
17	4	1		-7.5	-8.25	-3	-0.75
17	4	1	1	-7	-7.5	-3	-0.5
17	4	2	1	-7	-7	-3	0
17	4	1	1	-7	-7	-3	0
17	4	1	1	-7	-6.75	-3	0.25
17	4	1	1	-6.25	-6.5	-3	-0.25
17	4	2		-6.25	-6.25	-3	0
17	4	3	3	-6.25	-7.5	-3	-1.25
17	4	1		-6	-5.5	-3	0.5
17	4	1	1	-6	-5.875	-3	0.125
17	4	3	2	-5.75	-5.75	-3	0
17	4	1	2	-5.5	-7	-3	-1.5
17	4	1	1	-5.5	-6	-3	-0.5
17	4	2	1	-5.25	-5.5	-3	-0.25
17	4	1	1	-5.25	-5.75	-3	-0.5
17	4	3		-5.25	-5	-3	0.25
18	4	1	1	-9	-10	-3	-1
18	4	1	1	-8.5	-8.25	-3	0.25
18	4	2	3	-8.5	-9	-3	-0.5
18	4	2	1	-8.375	-9.375	-3	-1
18	4	1	1	-8.25	-8.5	-3	-0.25
18	4	1	1	-8.25	-8	-3	0.25
18	4		1	-7.5	-7.5	-3	0
18	4	3	1	-7	-7	-3	0
18	4	2	1	-6.875	-7.5	-3	-0.625
18	4	1	1	-6.875	-7	-3	-0.125
18	4	3	1	-6.75	-6.75	-3	0
18	4	1	2	-6.5	-8	-3	-1.5
18	4	2	1	-6.25	-5.5	-3	0.75
18	4	1	1	-6	-5.25	-3	0.75
18	4	3		-6	-7.625	-3	-1.625
18	4	4	1	-6	-6.5	-3	-0.5
18	4	2	2	-5.75	-6.5	-3	-0.75
18	4	1	3	-5.75	-7.125	-3	-1.375
18	4	1	1	-5.625	-6.25	-3	-0.625
18	4	3	1	-5.5	-6.625	-3	-1.125
18	4	3	1	-5.375	-5.125	-3	0.25
18	4	1	1	-5.25	-5.75	-3	-0.5
18	4	1	1	-5.25	-5.875	-3	-0.625
19	4	1		-9	-10	-3	-1
19	4	1		-8.5	-8.75	-3	-0.25
19	4	2	1	-7.875	-7.875	-3	0
19	4	3	1	-7.5	-9.25	-3	-1.75
19	4	1	1	-7.25	-7	-3	0.25
19	4	3	1	-6.75	-6.625	-3	0.125
19	4	3	1	-6.375	-6.75	-3	-0.375
19	4	3	1	-6.375	-6.25	-3	0.125
19	4	1		-6	-5.75	-3	0.25
19	4	3	1	-5.875	-6.25	-3	-0.375
19	4	1	1	-5.75	-5.75	-3	0
19	4	3	1	-5.625	-6.5	-3	-0.875
19	4	1		-5.5	-5	-3	0.5
19	4	3	1	-5.5	-5.5	-3	0
19	4	1	3	-5.375	-5.5	-3	-0.125
19	4	1	1	-5.25	-6	-3	-0.75
19	4	1	1	-5.25	-5.25	-3	0
19	4	2	2	-5.25	-5.75	-3	-0.5
19	4	2	1	-5.125	-5.875	-3	-0.75
20	4	2	1	-9	-8.5	-3	0.5
20	4	3	1	-9	-10	-3	-1
20	4	1	1	-7.875	-9.375	-3	-1.5
20	4	2	1	-7.5	-7.5	-3	0
20	4	3	1	-7.5	-7.625	-3	-0.125
20	4	4	1	-7.5	-8.75	-3	-1.25
20	4	2	2	-7.375	-8	-3	-0.625
20	4	3	3	-6.5	-6.5	-3	0
20	4		1	-6.375	-6.25	-3	0.125
20	4	3	2	-6	-5.75	-3	0.25
20	4	2		-6	-6.25	-3	-0.25
20	4	2	2	-6	-7	-3	-1
20	4	2		-6	-6.25	-3	-0.25
20	4	1		-5.5	-5.875	-3	-0.375
20	4	2		-5.5	-7.5	-3	-2
20	4	1	1	-5.25	-6	-3	-0.75
21	5	3		-9	-11.5	-3	-2.5
21	5	1	1	-9	-9	-3	0
21	5	3	1	-8.75	-8	-3	0.75
21	5	1	1	-8.75	-8	-3	0.75
21	5	1	1	-7.75	-8.625	-3	-0.875
21	5	3		-7.75	-7.5	-3	0.25
21	5	2	1	-7.25	-7.25	-3	0
21	5	1		-7.25	-7.75	-3	-0.5
21	5	1	1	-6.5	-6.5	-3	0
21	5	3		-6.5	-8	-3	-1.5
21	5	4	1	-6.375	-7.375	-3	-1
21	5	1	1	-6	-5.875	-3	0.125
21	5	1	1	-6	-5.375	-3	0.625
21	5	1	3	-5.75	-5.125	-3	0.625
21	5	3	1	-5.625	-4.75	-3	0.875
21	5	3	1	-5.25	-5.625	-3	-0.375
21	5	3		-5.25	-5	-3	0.25
22	5	1	1	-8.875	-9.25	-3	-0.375
22	5	2	1	-8.5	-8	-3	0.5
22	5	2		-8	-10	-3	-2
22	5	2		-8	-7.5	-3	0.5
22	5	2	2	-7.75	-9.75	-3	-2
22	5	1	2	-7.375	-7.625	-3	-0.25
22	5	3	3	-7.25	-7.5	-3	-0.25
22	5	3	1	-6.75	-7	-3	-0.25
22	5	1	1	-6.5	-7.25	-3	-0.75
22	5	3	1	-5.5	-5.5	-3	0
22	5	2	3	-5.5	-6	-3	-0.5
23	5	1	1	-8.75	-8.75	-3	0
23	5	3	1	-8.125	-8.5	-3	-0.375
23	5	1	3	-7.625	-6.875	-3	0.75
23	5	1	1	-7.5	-7.5	-3	0
23	5	2		-7	-7.5	-3	-0.5
23	5	2	1	-6.75	-6	-3	0.75
23	5	3	1	-6.375	-7.25	-3	-0.875
23	5	2	1	-6	-5.875	-3	0.125
23	5	1	1	-6	-6.5	-3	-0.5
23	5	1	2	-5.75	-6.125	-3	-0.375
23	5	1	1	-5.625	-5.25	-3	0.375
23	5	2	2	-5.625	-5.5	-3	0.125
23	5	3	2	-5.5	-5.125	-3	0.375
24	5	3	1	-7.375	-7.5	-3	-0.125
24	5	3	1	-6.875	-7.25	-3	-0.375
24	5	2	3	-6.5	-6.25	-3	0.25
24	5	1	1	-6.375	-6.5	-3	-0.125
24	5	1	1	-6.125	-5.75	-3	0.375
24	5	2		-6	-6	-3	0
24	5	1	1	-5.5	-4.875	-3	0.625
24	5	2		-5.5	-6.5	-3	-1
24	5	2	2	-5.5	-6	-3	-0.5
24	5	2	2	-5.25	-5.25	-3	0
24	5	1	1	-5.125	-5	-3	0.125
25	5	1	3	-9	-8.25	-3	0.75
25	5	1	1	-8.375	-8.5	-3	-0.125
25	5	3	2	-8.375	-8	-3	0.375
25	5		1	-8.25	-8.75	-3	-0.5
25	5	1	1	-8.125	-8.25	-3	-0.125
25	5	1	3	-8	-7.75	-3	0.25
25	5	1		-7.5	-6.75	-3	0.75
25	5	1	1	-7.125	-7.5	-3	-0.375
25	5	2	3	-7	-7	-3	0
25	5		1	-6.75	-6.5	-3	0.25
25	5	1	1	-6.75	-6.5	-3	0.25
25	5	2	1	-6.5	-7	-3	-0.5
26	6	3	1	-8.125	-8.375	-3	-0.25
26	6	2	1	-7	-6.5	-3	0.5
26	6	3		-6.5	-8	-3	-1.5
26	6	2	1	-6	-6.125	-3	-0.125
26	6	1	1	-5.5	-5.125	-3	0.375
27	6	3	2	-8.875	-8	-3	0.875
27	6	1	1	-7.75	-7.75	-3	0
27	6	3		-7	-7	-3	0
27	6	1		-7	-7.25	-3	-0.25
27	6	4	2	-6.625	-7.25	-3	-0.625
27	6	2	1	-6.25	-5.5	-3	0.75
27	6	1	2	-6	-5.75	-3	0.25
27	6	2		-5.5	-5	-3	0.5
28	6	3	1	-7.5	-7.375	-3	0.125
28	6	1	1	-6.75	-7.25	-3	-0.5
28	6	4	1	-6.5	-7	-3	-0.5
28	6	2	1	-6.25	-6.875	-3	-0.625
28	6	1		-6	-6	-3	0
28	6	1	1	-5.75	-5.75	-3	0
28	6	3	1	-5.75	-5.875	-3	-0.125
28	6	1	1	-5.5	-5.5	-3	0
29	6	2		-9	-9.5	-3	-0.5
29	6	1	1	-6.375	-6.5	-3	-0.125
29	6	2	1	-6.25	-6.5	-3	-0.25
29	6	2	1	-6.125	-6.125	-3	0
29	6	1	2	-5.875	-6	-3	-0.125
29	6	1	1	-5.25	-5.25	-3	0
30	6	2	1	-7.25	-6.5	-3	0.75
30	6	1		-6.75	-7.125	-3	-0.375
30	6	1	1	-6.375	-7.5	-3	-1.125
30	6	3	1	-6.25	-6.5	-3	-0.25
30	6	4	2	-6.25	-6.75	-3	-0.5
30	6	1	1	-5.625	-5.625	-3	0
3	1	3		-4.5	-8.75	-2	-4.25
3	1	3	1	-4	-5.5	-2	-1.5
3	1	1		-3.75	-5.5	-2	-1.75
3	1	2	1	-3.625	-5.25	-2	-1.625
4	1	2	3	-4.75	-4.25	-2	0.5
4	1	3	1	-4.25	-5	-2	-0.75
4	1	1	1	-3.75	-4	-2	-0.25
4	1	4	1	-3.25	-3	-2	0.25
4	1	2	1	-3.25	-3.75	-2	-0.5
5	1	3	2	-5	-4.25	-2	0.75
5	1	1	1	-4.75	-6.75	-2	-2
5	1	2	1	-4.5	-4.75	-2	-0.25
5	1	1		-4.5	-7	-2	-2.5
5	1	4	1	-4.5	-4.25	-2	0.25
5	1	3	1	-4.375	-4.625	-2	-0.25
5	1	2	1	-3.875	-5.5	-2	-1.625
5	1	1	1	-3.25	-4.25	-2	-1
6	2	3	1	-4.875	-4.625	-2	0.25
6	2	1	2	-4.75	-6.25	-2	-1.5
6	2	4	1	-4.5	-6.5	-2	-2
6	2	2	1	-4.5	-5.5	-2	-1
6	2	2	1	-4.25	-5.375	-2	-1.125
6	2	3	1	-3.875	-6.75	-2	-2.875
6	2	2		-3.75	-5.25	-2	-1.5
6	2	3	1	-3.5	-3	-2	0.5
6	2	1	1	-3.5	-3.375	-2	0.125
6	2	1		-3.5	-4.625	-2	-1.125
6	2	1	1	-3.375	-4.625	-2	-1.25
6	2	3	1	-3.375	-3.625	-2	-0.25
6	2	2	1	-3.25	-5	-2	-1.75
6	2	4	1	-3.25	-4.25	-2	-1
6	2	2	1	-3.125	-3.75	-2	-0.625
6	2	4	1	-3.125	-3	-2	0.125
7	2	1	1	-5	-4.875	-2	0.125
7	2	2		-5	-6	-2	-1
7	2	3	1	-4.75	-5	-2	-0.25
7	2	1	1	-4.75	-8	-2	-3.25
7	2	2	1	-4.5	-5.5	-2	-1
7	2	3	1	-4.5	-6.125	-2	-1.625
7	2	3	1	-4.125	-4.875	-2	-0.75
7	2	4	2	-4	-6.25	-2	-2.25
7	2	2	1	-3.75	-3.125	-2	0.625
7	2	2	2	-3.5	-5.25	-2	-1.75
7	2	1		-3.5	-4.5	-2	-1
7	2	1	1	-3.375	-3.875	-2	-0.5
7	2	2	1	-3.375	-3.875	-2	-0.5
7	2	1	1	-3.25	-3.25	-2	0
7	2	2	1	-3.25	-3.25	-2	0
8	2		1	-4.875	-5.375	-2	-0.5
8	2	2	3	-4.875	-6	-2	-1.125
8	2	3	1	-4.75	-5.5	-2	-0.75
8	2	2	1	-4.5	-3.75	-2	0.75
8	2	1	1	-4.25	-5.5	-2	-1.25
8	2	2		-4	-5.5	-2	-1.5
8	2	1	1	-3.75	-3.75	-2	0
8	2	1	1	-3.5	-2.625	-2	0.875
8	2	1	1	-3.5	-5.75	-2	-2.25
8	2	2	1	-3.5	-4.875	-2	-1.375
8	2	1	1	-3.25	-4	-2	-0.75
8	2	2	1	-3.25	-4	-2	-0.75
8	2	1	2	-3.25	-3.5	-2	-0.25
8	2	1	2	-3.25	-5	-2	-1.75
8	2			-3.25	-6	-2	-2.75
8	2	2	2	-3.25	-3.5	-2	-0.25
9	2	2	1	-4.75	-6.5	-2	-1.75
9	2	3		-4.5	-4.75	-2	-0.25
9	2	1		-4.5	-4.75	-2	-0.25
9	2	1	3	-4.25	-5.5	-2	-1.25
9	2	1		-4.25	-5.25	-2	-1
9	2	1	1	-4	-5.75	-2	-1.75
9	2	3		-4	-4	-2	0
9	2	1		-4	-4.5	-2	-0.5
9	2	4	1	-4	-5.125	-2	-1.125
9	2	4	1	-3.75	-3.75	-2	0
9	2	1	1	-3.75	-3.5	-2	0.25
9	2	3	2	-3.75	-3.75	-2	0
9	2	1		-3.75	-5.125	-2	-1.375
9	2	1	1	-3.5	-3.375	-2	0.125
9	2	2	1	-3.5	-5.25	-2	-1.75
9	2	1		-3.5	-4	-2	-0.5
9	2	1		-3.5	-4	-2	-0.5
9	2	1		-3.5	-4.25	-2	-0.75
9	2			-3.5	-5.25	-2	-1.75
9	2	3	1	-3.5	-4.75	-2	-1.25
9	2	1	1	-3.25	-3.75	-2	-0.5
9	2	2	1	-3.25	-3.5	-2	-0.25
9	2	2	2	-3.25	-4.5	-2	-1.25
9	2	1	3	-3.25	-4	-2	-0.75
9	2	1	1	-3.125	-3.375	-2	-0.25
10	2	2	1	-5	-4.75	-2	0.25
10	2	2	2	-5	-4.5	-2	0.5
10	2	3	1	-4.875	-5.875	-2	-1
10	2	1	1	-4.75	-7	-2	-2.25
10	2	1	1	-4.75	-4.75	-2	0
10	2	1	1	-4.75	-4.75	-2	0
10	2	2	2	-4.5	-4.5	-2	0
10	2	3	2	-4.5	-7	-2	-2.5
10	2	1		-4.5	-4.75	-2	-0.25
10	2	3		-4.5	-4.875	-2	-0.375
10	2	1	2	-4.375	-4.375	-2	0
10	2	1	2	-4.25	-4.75	-2	-0.5
10	2	2	2	-4.25	-4.5	-2	-0.25
10	2	1		-4	-4	-2	0
10	2	3	1	-3.75	-6	-2	-2.25
10	2	1		-3.75	-3.75	-2	0
10	2	1	1	-3.5	-3.5	-2	0
10	2	2	1	-3.5	-3.75	-2	-0.25
10	2	1	2	-3.5	-4.875	-2	-1.375
10	2	2		-3.5	-4.25	-2	-0.75
10	2	1	1	-3.375	-3.75	-2	-0.375
10	2	3	2	-3.25	-4	-2	-0.75
10	2	1		-3.25	-3.75	-2	-0.5
10	2	2		-3.25	-4.25	-2	-1
10	2	2	2	-3.25	-3.75	-2	-0.5
10	2	2	2	-3.125	-4.5	-2	-1.375
11	3	1	2	-5	-5.5	-2	-0.5
11	3	1		-5	-7.25	-2	-2.25
11	3	3		-5	-5	-2	0
11	3	1	1	-5	-5.75	-2	-0.75
11	3	1	1	-4.875	-5.875	-2	-1
11	3	1	1	-4.875	-5.375	-2	-0.5
11	3	1	1	-4.875	-5.875	-2	-1
11	3	1	1	-4.75	-5.25	-2	-0.5
11	3	3	1	-4.75	-6	-2	-1.25
11	3	2	1	-4.5	-4.5	-2	0
11	3	1		-4.5	-5.25	-2	-0.75
11	3			-4.5	-4.5	-2	0
11	3	4		-4.5	-4.25	-2	0.25
11	3	2		-4.5	-4	-2	0.5
11	3	1	1	-4.5	-4	-2	0.5
11	3	3	1	-4.25	-6.5	-2	-2.25
11	3	1	1	-4.25	-5.125	-2	-0.875
11	3	1		-4.25	-4.25	-2	0
11	3	3	2	-4.125	-5.5	-2	-1.375
11	3	2	1	-4	-4.25	-2	-0.25
11	3	1	1	-4	-6	-2	-2
11	3	1	1	-4	-4.125	-2	-0.125
11	3	1	1	-4	-4.375	-2	-0.375
11	3	2		-4	-4.25	-2	-0.25
11	3	1	2	-4	-5.5	-2	-1.5
11	3	1	1	-3.75	-4.75	-2	-1
11	3	2	2	-3.75	-5.875	-2	-2.125
11	3	1	3	-3.625	-5.25	-2	-1.625
11	3	3	1	-3.625	-3.5	-2	0.125
11	3	1	1	-3.5	-5.125	-2	-1.625
11	3	2		-3.5	-4.25	-2	-0.75
11	3	1		-3.5	-4	-2	-0.5
11	3	1		-3.5	-3.5	-2	0
11	3	1		-3.5	-4.5	-2	-1
11	3	1		-3.5	-5.25	-2	-1.75
11	3	1		-3.5	-3.375	-2	0.125
11	3	2		-3.5	-3.5	-2	0
11	3	1	1	-3.375	-3.375	-2	0
11	3	1	1	-3.375	-5.125	-2	-1.75
11	3	1	1	-3.25	-5	-2	-1.75
11	3	2	1	-3.25	-4	-2	-0.75
11	3		1	-3.25	-4.5	-2	-1.25
11	3	1	1	-3.25	-3	-2	0.25
11	3	1	2	-3.25	-3.25	-2	0
12	3	1	1	-5	-5.375	-2	-0.375
12	3	1	2	-5	-6	-2	-1
12	3	1		-5	-5	-2	0
12	3	1		-5	-5.5	-2	-0.5
12	3	2	1	-4.75	-5	-2	-0.25
12	3	1	1	-4.625	-6.875	-2	-2.25
12	3	1	1	-4.625	-5.125	-2	-0.5
12	3	1		-4.5	-5.5	-2	-1
12	3	1	1	-4.375	-4.5	-2	-0.125
12	3	1	1	-4.375	-4.875	-2	-0.5
12	3	3	3	-4.375	-4.875	-2	-0.5
12	3	1	1	-4.25	-5.25	-2	-1
12	3	1	1	-4.25	-4.5	-2	-0.25
12	3	1	1	-4.125	-4.625	-2	-0.5
12	3	1	1	-4	-5	-2	-1
12	3	1	1	-4	-5.25	-2	-1.25
12	3	2	1	-4	-4.25	-2	-0.25
12	3	1		-4	-4	-2	0
12	3	1		-4	-5.5	-2	-1.5
12	3	3		-4	-4	-2	0
12	3	1		-4	-4	-2	0
12	3	1		-4	-4	-2	0
12	3	2		-4	-4	-2	0
12	3	1	1	-3.875	-4.125	-2	-0.25
12	3	1	2	-3.875	-3.75	-2	0.125
12	3	1	1	-3.75	-4.5	-2	-0.75
12	3	1	1	-3.75	-4.75	-2	-1
12	3	1	2	-3.75	-4.5	-2	-0.75
12	3	3		-3.75	-4	-2	-0.25
12	3	3	3	-3.75	-4.25	-2	-0.5
12	3	2	1	-3.5	-3	-2	0.5
12	3	1		-3.5	-3.5	-2	0
12	3	2		-3.5	-3.75	-2	-0.25
12	3	1		-3.5	-4.5	-2	-1
12	3	1		-3.5	-3.75	-2	-0.25
12	3	1	1	-3.5	-3.75	-2	-0.25
12	3	3	2	-3.5	-4.75	-2	-1.25
12	3	2	2	-3.375	-2.75	-2	0.625
12	3	1	1	-3.25	-2.75	-2	0.5
12	3	1	2	-3.25	-3.25	-2	0
12	3	1	1	-3.125	-3	-2	0.125
13	3	1	2	-5	-4.5	-2	0.5
13	3	1		-5	-5.25	-2	-0.25
13	3	2		-5	-5.375	-2	-0.375
13	3	1		-5	-5.5	-2	-0.5
13	3	1		-5	-6.5	-2	-1.5
13	3	1	1	-5	-6.5	-2	-1.5
13	3	2	1	-5	-5.5	-2	-0.5
13	3	3	1	-5	-5	-2	0
13	3	1		-5	-5	-2	0
13	3	1		-5	-5.5	-2	-0.5
13	3	2		-5	-6.25	-2	-1.25
13	3	1	2	-4.75	-5.25	-2	-0.5
13	3	2		-4.75	-4.25	-2	0.5
13	3	1	1	-4.5	-5.125	-2	-0.625
13	3	2	3	-4.5	-5	-2	-0.5
13	3	1	1	-4.5	-4.5	-2	0
13	3	1	1	-4.5	-4.375	-2	0.125
13	3	3		-4.5	-5	-2	-0.5
13	3	2		-4.5	-5	-2	-0.5
13	3	2		-4.5	-4	-2	0.5
13	3	2		-4.5	-5.5	-2	-1
13	3	1		-4.5	-4.5	-2	0
13	3	2		-4.5	-4.5	-2	0
13	3	3		-4.5	-5	-2	-0.5
13	3	1	2	-4.375	-4.5	-2	-0.125
13	3	2	1	-4.25	-5.5	-2	-1.25
13	3	1	1	-4	-4.25	-2	-0.25
13	3	1	1	-4	-3.875	-2	0.125
13	3			-4	-5	-2	-1
13	3	2	1	-4	-4	-2	0
13	3	1	2	-4	-6.25	-2	-2.25
13	3	3		-4	-3.5	-2	0.5
13	3	1		-4	-4	-2	0
13	3	4		-4	-3.875	-2	0.125
13	3	1		-4	-5.25	-2	-1.25
13	3	1	1	-3.75	-4	-2	-0.25
13	3	1	1	-3.75	-4	-2	-0.25
13	3	1	1	-3.75	-3.75	-2	0
13	3	2	2	-3.75	-5.5	-2	-1.75
13	3	3		-3.75	-4.875	-2	-1.125
13	3	2	1	-3.75	-5	-2	-1.25
13	3	1	2	-3.75	-4	-2	-0.25
13	3	1		-3.75	-6.5	-2	-2.75
13	3	1		-3.75	-3.5	-2	0.25
13	3	1	2	-3.75	-4.125	-2	-0.375
13	3	2		-3.5	-4.25	-2	-0.75
13	3	1	1	-3.5	-4.5	-2	-1
13	3	1		-3.5	-3	-2	0.5
13	3	2		-3.5	-3	-2	0.5
13	3	1		-3.5	-4	-2	-0.5
13	3	3		-3.5	-4.75	-2	-1.25
13	3	2		-3.5	-4	-2	-0.5
13	3	1		-3.5	-4.5	-2	-1
13	3	3	2	-3.5	-5.25	-2	-1.75
13	3	2	1	-3.375	-2.75	-2	0.625
13	3	2	2	-3.375	-4.25	-2	-0.875
13	3	1	2	-3.375	-3	-2	0.375
13	3	1	1	-3.25	-4	-2	-0.75
13	3	3	2	-3.25	-4.75	-2	-1.5
13	3	3	2	-3.25	-4.5	-2	-1.25
13	3	1		-3.25	-3.25	-2	0
13	3	1		-3.25	-4	-2	-0.75
13	3	3		-3.25	-2.5	-2	0.75
13	3	1	2	-3.125	-4.25	-2	-1.125
14	3	1	1	-5	-5.75	-2	-0.75
14	3		1	-5	-5.5	-2	-0.5
14	3	4		-5	-5.25	-2	-0.25
14	3	1		-5	-6	-2	-1
14	3	1	1	-4.875	-4.25	-2	0.625
14	3	1	1	-4.75	-4.625	-2	0.125
14	3	3	1	-4.75	-6.25	-2	-1.5
14	3	1	1	-4.75	-6.5	-2	-1.75
14	3	1		-4.75	-6.375	-2	-1.625
14	3	2	1	-4.75	-5.5	-2	-0.75
14	3	1		-4.5	-4.5	-2	0
14	3	1	1	-4.5	-5.25	-2	-0.75
14	3	1		-4.5	-4.25	-2	0.25
14	3	1		-4.5	-5.25	-2	-0.75
14	3	3	1	-4.375	-4.25	-2	0.125
14	3	2	1	-4.25	-5.25	-2	-1
14	3	2	2	-4.25	-4.5	-2	-0.25
14	3	1		-4.25	-4.5	-2	-0.25
14	3	3		-4.25	-6	-2	-1.75
14	3	2	1	-4.125	-3.25	-2	0.875
14	3	1	1	-4.125	-3.375	-2	0.75
14	3	1	1	-4	-4.5	-2	-0.5
14	3	1	1	-4	-3.25	-2	0.75
14	3	2	1	-4	-4	-2	0
14	3	1		-4	-6	-2	-2
14	3	2		-4	-4.5	-2	-0.5
14	3	3		-4	-4.75	-2	-0.75
14	3	1		-4	-4	-2	0
14	3	1		-4	-4	-2	0
14	3	1	1	-3.875	-4.5	-2	-0.625
14	3	1	1	-3.875	-4.5	-2	-0.625
14	3	1	2	-3.75	-5.25	-2	-1.5
14	3	2	1	-3.75	-3.5	-2	0.25
14	3	2	1	-3.75	-5.25	-2	-1.5
14	3	3	3	-3.75	-4.5	-2	-0.75
14	3	2	1	-3.75	-3.25	-2	0.5
14	3	2	1	-3.75	-3.875	-2	-0.125
14	3	3	3	-3.75	-3.875	-2	-0.125
14	3	2	1	-3.75	-4	-2	-0.25
14	3	3	1	-3.625	-4.25	-2	-0.625
14	3	1	1	-3.5	-4.25	-2	-0.75
14	3	1		-3.5	-3.125	-2	0.375
14	3	1	1	-3.5	-4	-2	-0.5
14	3	2	1	-3.5	-3.25	-2	0.25
14	3	1	2	-3.5	-3.5	-2	0
14	3	2		-3.5	-4	-2	-0.5
14	3	2		-3.5	-3.5	-2	0
14	3	1		-3.5	-4	-2	-0.5
14	3	1		-3.5	-3.5	-2	0
14	3	4	2	-3.375	-2.625	-2	0.75
14	3	1	2	-3.375	-3.875	-2	-0.5
14	3	1	1	-3.375	-3.25	-2	0.125
14	3	2	2	-3.25	-2.5	-2	0.75
14	3	2	2	-3.25	-3.5	-2	-0.25
14	3	2	2	-3.25	-4.5	-2	-1.25
14	3	1	3	-3.25	-4.125	-2	-0.875
14	3	1		-3.25	-3.75	-2	-0.5
14	3	2	1	-3.25	-4.25	-2	-1
14	3	1	2	-3.125	-3.75	-2	-0.625
14	3	1	3	-3.125	-2.5	-2	0.625
15	3	1	1	-5	-4.5	-2	0.5
15	3	1		-5	-5.25	-2	-0.25
15	3	2	1	-5	-5	-2	0
15	3	4	1	-5	-5.75	-2	-0.75
15	3	1	1	-5	-4.75	-2	0.25
15	3	1	1	-5	-6.375	-2	-1.375
15	3	1		-5	-6.5	-2	-1.5
15	3	1		-5	-5	-2	0
15	3	1		-5	-5.5	-2	-0.5
15	3	2	1	-4.875	-5	-2	-0.125
15	3	1	2	-4.875	-5	-2	-0.125
15	3	1	1	-4.75	-5.5	-2	-0.75
15	3	2	2	-4.75	-5.375	-2	-0.625
15	3	1	2	-4.75	-4.75	-2	0
15	3	2	2	-4.625	-5.375	-2	-0.75
15	3	2		-4.5	-4.5	-2	0
15	3	4	2	-4.5	-5.625	-2	-1.125
15	3	1		-4.5	-5	-2	-0.5
15	3	2		-4.5	-5	-2	-0.5
15	3	1	1	-4.5	-4.75	-2	-0.25
15	3	3	1	-4.5	-4.125	-2	0.375
15	3	2		-4.5	-4.5	-2	0
15	3	1	1	-4.25	-5.5	-2	-1.25
15	3	1	1	-4.25	-4.25	-2	0
15	3	2	1	-4.25	-5	-2	-0.75
15	3	3	1	-4.25	-4.875	-2	-0.625
15	3	3	1	-4.25	-4.5	-2	-0.25
15	3	1	1	-4.25	-4.625	-2	-0.375
15	3	1	2	-4.25	-4	-2	0.25
15	3	1	1	-4.125	-4.5	-2	-0.375
15	3	3	1	-4.125	-4.25	-2	-0.125
15	3	2	1	-4	-6.25	-2	-2.25
15	3	1	1	-4	-5.375	-2	-1.375
15	3	2	1	-4	-3.25	-2	0.75
15	3	1		-4	-3.75	-2	0.25
15	3	1		-4	-4.25	-2	-0.25
15	3	1		-4	-4	-2	0
15	3	1		-4	-4.125	-2	-0.125
15	3	1		-4	-4	-2	0
15	3	1	2	-4	-4.5	-2	-0.5
15	3	3		-4	-4.25	-2	-0.25
15	3	2	2	-3.875	-5	-2	-1.125
15	3	2	1	-3.875	-3.5	-2	0.375
15	3	1	1	-3.875	-4.5	-2	-0.625
15	3	3	1	-3.875	-4.75	-2	-0.875
15	3	1	2	-3.875	-3.375	-2	0.5
15	3	1	1	-3.75	-4	-2	-0.25
15	3	3	1	-3.75	-4.125	-2	-0.375
15	3	1	1	-3.75	-3.625	-2	0.125
15	3	1	1	-3.75	-3.5	-2	0.25
15	3	1		-3.75	-3.5	-2	0.25
15	3	1		-3.75	-3.5	-2	0.25
15	3	1	1	-3.75	-5	-2	-1.25
15	3	1	1	-3.5	-5	-2	-1.5
15	3	1		-3.5	-3.25	-2	0.25
15	3	1	1	-3.5	-3.5	-2	0
15	3	1	2	-3.5	-4	-2	-0.5
15	3	1	2	-3.5	-4.25	-2	-0.75
15	3	2	2	-3.5	-3.5	-2	0
15	3	2		-3.5	-4.25	-2	-0.75
15	3	1		-3.5	-4	-2	-0.5
15	3	1		-3.5	-3.75	-2	-0.25
15	3			-3.5	-2.75	-2	0.75
15	3	3		-3.5	-3.875	-2	-0.375
15	3	1		-3.5	-3.5	-2	0
15	3	1	1	-3.25	-4.25	-2	-1
15	3	1	2	-3.25	-3.5	-2	-0.25
15	3	4	1	-3.25	-3.25	-2	0
15	3	3	2	-3.125	-3.125	-2	0
16	4	1	1	-5	-4.625	-2	0.375
16	4			-5	-4.5	-2	0.5
16	4	1		-5	-5.5	-2	-0.5
16	4	1		-5	-6	-2	-1
16	4	1	1	-5	-5.25	-2	-0.25
16	4	2	3	-4.875	-4.875	-2	0
16	4	2	2	-4.75	-4	-2	0.75
16	4	1		-4.5	-4.5	-2	0
16	4	4	1	-4.5	-4.25	-2	0.25
16	4	2	2	-4.5	-4.375	-2	0.125
16	4	1		-4.5	-4.5	-2	0
16	4	2		-4.5	-4.75	-2	-0.25
16	4	1		-4.5	-4.5	-2	0
16	4	2		-4.5	-4.5	-2	0
16	4	1	2	-4.5	-4.125	-2	0.375
16	4	1	1	-4.25	-4	-2	0.25
16	4	2	1	-4.125	-4.25	-2	-0.125
16	4		1	-4	-3.5	-2	0.5
16	4	2	1	-4	-4.5	-2	-0.5
16	4	1	1	-4	-4.25	-2	-0.25
16	4	1	3	-4	-3.75	-2	0.25
16	4	4		-4	-5	-2	-1
16	4	3	1	-3.75	-3.5	-2	0.25
16	4	1	1	-3.75	-3.25	-2	0.5
16	4	3	3	-3.75	-3.75	-2	0
16	4	2	1	-3.75	-3.875	-2	-0.125
16	4	3	2	-3.75	-5.75	-2	-2
16	4	1	2	-3.625	-3.25	-2	0.375
16	4	1		-3.5	-4.25	-2	-0.75
16	4	3	1	-3.5	-3.25	-2	0.25
16	4	1		-3.5	-3.5	-2	0
16	4	1		-3.5	-3.5	-2	0
16	4	3		-3.5	-4.25	-2	-0.75
16	4	1		-3.5	-3.75	-2	-0.25
16	4	1	2	-3.375	-3.875	-2	-0.5
16	4	1	1	-3.25	-3.375	-2	-0.125
16	4		2	-3.25	-4	-2	-0.75
16	4	1	1	-3.25	-3.25	-2	0
16	4	1	1	-3.25	-3.875	-2	-0.625
17	4	1	1	-5	-5.5	-2	-0.5
17	4			-5	-5.75	-2	-0.75
17	4	1	1	-4.75	-5	-2	-0.25
17	4	1		-4.5	-5	-2	-0.5
17	4	2	1	-4.5	-4.375	-2	0.125
17	4	2	2	-4.5	-4.375	-2	0.125
17	4	3		-4.5	-4	-2	0.5
17	4	1	1	-4.125	-4.75	-2	-0.625
17	4	2		-4	-4.25	-2	-0.25
17	4	1	1	-4	-4	-2	0
17	4	3		-4	-4.5	-2	-0.5
17	4	1		-4	-4	-2	0
17	4	1	1	-3.875	-3.75	-2	0.125
17	4	2		-3.75	-4	-2	-0.25
17	4	2	1	-3.75	-3.125	-2	0.625
17	4	1	1	-3.75	-3	-2	0.75
17	4	2	1	-3.75	-4.25	-2	-0.5
17	4	3	1	-3.5	-3.25	-2	0.25
17	4	3		-3.5	-5	-2	-1.5
17	4	1	1	-3.5	-3	-2	0.5
17	4	2	1	-3.375	-3.375	-2	0
17	4	2	1	-3.25	-3.25	-2	0
17	4	1	2	-3.25	-5	-2	-1.75
17	4	1		-3.25	-3	-2	0.25
18	4	1	1	-5	-5.5	-2	-0.5
18	4	1	2	-4.75	-6.25	-2	-1.5
18	4	1		-4.5	-4.5	-2	0
18	4	4	1	-4.5	-4.375	-2	0.125
18	4	3		-4	-4.375	-2	-0.375
18	4	1		-4	-4	-2	0
18	4	1		-3.75	-3.75	-2	0
18	4	1	1	-3.75	-3.5	-2	0.25
18	4	1	1	-3.75	-4	-2	-0.25
18	4	1	2	-3.75	-6	-2	-2.25
18	4	1		-3.75	-3.75	-2	0
18	4	1	1	-3.625	-3.5	-2	0.125
18	4	1	1	-3.625	-4.125	-2	-0.5
18	4	3	1	-3.5	-3.5	-2	0
18	4	2		-3.5	-3.5	-2	0
18	4	2		-3.5	-4	-2	-0.5
18	4	2		-3.5	-3.25	-2	0.25
18	4	1		-3.5	-3.5	-2	0
18	4	2		-3.5	-4	-2	-0.5
18	4	2		-3.5	-3.5	-2	0
18	4	2		-3.5	-3.875	-2	-0.375
18	4	1	1	-3.5	-3.875	-2	-0.375
18	4	2	1	-3.5	-4	-2	-0.5
18	4	2	2	-3.5	-3.5	-2	0
19	4	2	1	-5	-7	-2	-2
19	4	2	3	-5	-5.125	-2	-0.125
19	4	1		-5	-5.25	-2	-0.25
19	4	3	1	-4.875	-4.25	-2	0.625
19	4	1	1	-4.875	-4.75	-2	0.125
19	4	1	1	-4.75	-4	-2	0.75
19	4	1	2	-4.75	-4.5	-2	0.25
19	4	2		-4.75	-4.5	-2	0.25
19	4	2	1	-4.375	-4.5	-2	-0.125
19	4	3	1	-4.25	-3.75	-2	0.5
19	4	1	1	-4.25	-5	-2	-0.75
19	4	2	1	-4.25	-4.5	-2	-0.25
19	4	2		-4.25	-4.5	-2	-0.25
19	4	1	2	-4	-4	-2	0
19	4	2		-4	-3.5	-2	0.5
19	4	2		-4	-3.75	-2	0.25
19	4	1		-4	-4	-2	0
19	4	1	1	-3.875	-3.25	-2	0.625
19	4	1	1	-3.75	-4.375	-2	-0.625
19	4	3	2	-3.625	-5	-2	-1.375
19	4	1	1	-3.5	-3.875	-2	-0.375
19	4	1		-3.5	-3.5	-2	0
19	4	1	2	-3.375	-2.5	-2	0.875
19	4	1	1	-3.25	-6.5	-2	-3.25
19	4	3		-3.25	-3.5	-2	-0.25
20	4	1		-5	-4.375	-2	0.625
20	4	1	1	-5	-6.25	-2	-1.25
20	4	2	1	-4.75	-4	-2	0.75
20	4	3		-4.75	-5	-2	-0.25
20	4	2		-4.5	-3.75	-2	0.75
20	4	1	1	-4.375	-4.5	-2	-0.125
20	4	3	1	-4.25	-4.25	-2	0
20	4	2		-4	-4	-2	0
20	4	1		-4	-4.375	-2	-0.375
20	4	3	1	-3.75	-4.5	-2	-0.75
20	4	1	3	-3.625	-3.875	-2	-0.25
20	4	1	1	-3.5	-2.625	-2	0.875
20	4	3		-3.5	-3.75	-2	-0.25
20	4	2	2	-3.5	-3.25	-2	0.25
20	4	2		-3.5	-3.5	-2	0
20	4	1	1	-3.25	-3	-2	0.25
21	5	3		-5	-5.75	-2	-0.75
21	5	1	1	-4.625	-4	-2	0.625
21	5	1	1	-4.375	-4.375	-2	0
21	5	2	2	-4.375	-3.875	-2	0.5
21	5	1		-4	-3.75	-2	0.25
21	5	1	2	-4	-5.75	-2	-1.75
21	5	1	3	-4	-4.625	-2	-0.625
21	5	1		-3.75	-4	-2	-0.25
21	5	1	1	-3.75	-3.75	-2	0
21	5	1	1	-3.75	-4	-2	-0.25
21	5	1	1	-3.5	-3.625	-2	-0.125
21	5	1		-3.5	-3.5	-2	0
21	5	2		-3.5	-3.5	-2	0
21	5	2	1	-3.5	-3.5	-2	0
21	5	1		-3.5	-3.625	-2	-0.125
21	5	2		-3.5	-3.75	-2	-0.25
21	5	1	1	-3.375	-3.25	-2	0.125
21	5	1	2	-3.25	-2.875	-2	0.375
21	5	3	1	-3.25	-3	-2	0.25
21	5	2	1	-3.125	-3.5	-2	-0.375
22	5	1	1	-5	-5.375	-2	-0.375
22	5	1	2	-5	-4.75	-2	0.25
22	5	1		-5	-5	-2	0
22	5	2	1	-4.5	-5.25	-2	-0.75
22	5	3	1	-4.5	-4.75	-2	-0.25
22	5	3	3	-4	-4.5	-2	-0.5
22	5	1	1	-3.75	-3.5	-2	0.25
22	5	1		-3.5	-4	-2	-0.5
22	5	3		-3.5	-4.75	-2	-1.25
22	5	1		-3.5	-3	-2	0.5
22	5	1		-3.25	-3.5	-2	-0.25
23	5	1		-5	-5	-2	0
23	5	2		-5	-5.5	-2	-0.5
23	5	1	1	-5	-5.75	-2	-0.75
23	5	1		-5	-5.5	-2	-0.5
23	5	2	1	-4.875	-6.75	-2	-1.875
23	5	1	1	-4.75	-6	-2	-1.25
23	5	3	2	-4.75	-4.25	-2	0.5
23	5	1		-4.5	-4.5	-2	0
23	5	1	1	-4.375	-4.75	-2	-0.375
23	5	1	1	-4.25	-4.5	-2	-0.25
23	5	2	1	-4.25	-4.5	-2	-0.25
23	5	2		-4	-4	-2	0
23	5	1	1	-4	-4.125	-2	-0.125
23	5	4	1	-3.75	-3.25	-2	0.5
23	5	1	1	-3.625	-4.125	-2	-0.5
23	5	1		-3.5	-4.25	-2	-0.75
23	5	2	1	-3.5	-3.375	-2	0.125
23	5	1		-3.5	-3.5	-2	0
23	5	1	1	-3.25	-3	-2	0.25
23	5	1	3	-3.25	-3	-2	0.25
23	5	1	2	-3.25	-3.375	-2	-0.125
23	5	1	1	-3.25	-3.25	-2	0
23	5	1	1	-3.25	-3.375	-2	-0.125
23	5	1	3	-3.125	-3.5	-2	-0.375
24	5	2	1	-5	-4.25	-2	0.75
24	5	1	1	-5	-5.25	-2	-0.25
24	5	1		-5	-5.25	-2	-0.25
24	5	4	1	-4.75	-4.75	-2	0
24	5	2	1	-4.75	-5	-2	-0.25
24	5	2	2	-4.5	-4.5	-2	0
24	5	1	2	-4.25	-4	-2	0.25
24	5	2		-4	-4	-2	0
24	5	2		-4	-3.75	-2	0.25
24	5	1	2	-3.5	-3.875	-2	-0.375
24	5	1	1	-3.25	-3.5	-2	-0.25
25	5	1		-5	-5	-2	0
25	5	1	2	-4.875	-5.75	-2	-0.875
25	5	1	1	-4.75	-4.25	-2	0.5
25	5	1	1	-4.625	-4.5	-2	0.125
25	5	1		-4.5	-4.5	-2	0
25	5	3	1	-4.5	-4.625	-2	-0.125
25	5	1	1	-4	-4.25	-2	-0.25
25	5	1	1	-4	-3.75	-2	0.25
25	5	1		-4	-3.5	-2	0.5
25	5	3		-4	-4.625	-2	-0.625
25	5	2	1	-4	-3.5	-2	0.5
25	5	1		-3.75	-4	-2	-0.25
25	5	1	1	-3.75	-3.75	-2	0
25	5	2		-3.75	-4	-2	-0.25
25	5		1	-3.625	-3	-2	0.625
25	5	1	2	-3.5	-3.75	-2	-0.25
25	5	2		-3.5	-4	-2	-0.5
25	5	1	1	-3.25	-3.125	-2	0.125
25	5	2	1	-3.25	-3.25	-2	0
25	5	2	1	-3.125	-3.75	-2	-0.625
26	6	1		-5	-4.75	-2	0.25
26	6	2	1	-4.75	-4.5	-2	0.25
26	6	1		-4.75	-5.25	-2	-0.5
26	6	2		-4.5	-5	-2	-0.5
26	6	2	2	-4.25	-4	-2	0.25
26	6	1		-4	-4	-2	0
26	6	1	1	-3.875	-4.375	-2	-0.5
26	6	1	1	-3.75	-4.375	-2	-0.625
26	6	2		-3.5	-3	-2	0.5
26	6	3		-3.5	-3.75	-2	-0.25
27	6	1	1	-4.875	-4.875	-2	0
27	6	2	1	-4.625	-4.75	-2	-0.125
27	6	1	1	-4.5	-4.5	-2	0
27	6	3		-4.5	-4.5	-2	0
27	6	2		-4.5	-4.75	-2	-0.25
27	6	3	1	-4.375	-4.25	-2	0.125
27	6	2	1	-4	-3.25	-2	0.75
27	6	1	1	-4	-3.875	-2	0.125
27	6	1	2	-3.75	-4	-2	-0.25
27	6	2	1	-3.25	-3.25	-2	0
27	6	1	1	-3.25	-2.75	-2	0.5
27	6	2		-3.25	-3.25	-2	0
27	6	1	1	-3.25	-3.5	-2	-0.25
27	6		1	-3.25	-2.75	-2	0.5
28	6	2		-5	-4.5	-2	0.5
28	6	1		-4.75	-5	-2	-0.25
28	6	1	1	-4	-4	-2	0
28	6	4	1	-4	-4.25	-2	-0.25
28	6	2	1	-3.75	-3.25	-2	0.5
28	6	1		-3.5	-4.25	-2	-0.75
28	6	1		-3.5	-3.75	-2	-0.25
28	6	1		-3.5	-3.25	-2	0.25
28	6	2	2	-3.5	-3.5	-2	0
28	6	1	2	-3.25	-4.25	-2	-1
29	6	1		-5	-4.75	-2	0.25
29	6	1	1	-5	-4.875	-2	0.125
29	6	1		-4.5	-5.5	-2	-1
29	6	1		-4.5	-4.625	-2	-0.125
29	6	1	1	-4.375	-4	-2	0.375
29	6	1	1	-4.375	-6.5	-2	-2.125
29	6	2	1	-4.25	-4.5	-2	-0.25
29	6	1		-4	-3.5	-2	0.5
29	6	1	1	-3.75	-3.75	-2	0
29	6	4	2	-3.25	-3.25	-2	0
30	6	2	1	-4.75	-4	-2	0.75
30	6	2	2	-4.5	-4.25	-2	0.25
30	6	3		-4.5	-4	-2	0.5
30	6	1		-4	-4.75	-2	-0.75
30	6	1	1	-4.5	-3.875	-2	0.625
30	6	2	2	-3.5	-2.875	-2	0.625
30	6	1		-3.5	-3.5	-2	0
30	6	2	3	-3.25	-3	-2	0.25
2	1	4	1	-3.5	-3.375	-2	0.125
4	1	2		-4.5	-5.5	-2	-1
4	1	2	1	-4.375	-4.75	-2	-0.375
4	1	3	1	-3.875	-3.75	-2	0.125
4	1	1	1	-3.75	-5.25	-2	-1.5
4	1	2	1	-3.75	-4.25	-2	-0.5
4	1	3	1	-3.625	-3.25	-2	0.375
4	1	2	1	-3.625	-3.625	-2	0
4	1	3	1	-3.625	-3.5	-2	0.125
5	1	3	1	-5	-6.25	-2	-1.25
5	1	1	1	-4	-4	-2	0
5	1	1	1	-4	-4.5	-2	-0.5
5	1	4	1	-3.875	-4.375	-2	-0.5
5	1	2	1	-3.75	-3.5	-2	0.25
5	1	1	1	-3.75	-4	-2	-0.25
5	1	3	1	-3.75	-4	-2	-0.25
5	1	1	1	-3.75	-4	-2	-0.25
5	1	3	3	-3.625	-3.625	-2	0
5	1	1		-3.5	-5	-2	-1.5
6	2	2	1	-4.875	-4.5	-2	0.375
6	2	4	1	-4.75	-6	-2	-1.25
6	2	3	2	-4.625	-4.875	-2	-0.25
6	2	2	1	-4.25	-6.125	-2	-1.875
6	2	2	1	-4.25	-4.125	-2	0.125
6	2	2	3	-4.25	-4.75	-2	-0.5
6	2	3		-3.5	-6	-2	-2.5
6	2	2		-3.5	-5.5	-2	-2
6	2	3	1	-3.375	-4.25	-2	-0.875
6	2	4		-3.25	-3.125	-2	0.125
7	2	4	1	-4.875	-5.375	-2	-0.5
7	2	1	1	-4.875	-5.5	-2	-0.625
7	2	1	1	-4.625	-6	-2	-1.375
7	2	1	1	-4.25	-4.625	-2	-0.375
7	2	2	2	-4.125	-4.375	-2	-0.25
7	2	3		-4	-4.75	-2	-0.75
7	2	1	2	-3.75	-4	-2	-0.25
7	2	2	1	-3.75	-4.5	-2	-0.75
7	2	4	1	-3.5	-5	-2	-1.5
7	2	1	1	-3.375	-3.75	-2	-0.375
7	2	3	1	-3.375	-4.625	-2	-1.25
7	2	2	1	-3.25	-2.5	-2	0.75
7	2	2	1	-3.25	-4.25	-2	-1
8	2	1	1	-5	-4.75	-2	0.25
8	2	3	1	-4.875	-5	-2	-0.125
8	2		3	-4.875	-6.25	-2	-1.375
8	2	2	2	-4.75	-7.5	-2	-2.75
8	2	2	1	-4.75	-4.125	-2	0.625
8	2	2	1	-4.625	-5.5	-2	-0.875
8	2	1		-4.5	-6.75	-2	-2.25
8	2	1	1	-3.875	-3.875	-2	0
8	2	2	1	-3.875	-4.75	-2	-0.875
8	2	1	3	-3.875	-3.375	-2	0.5
8	2	1	1	-3.875	-4.5	-2	-0.625
8	2	1		-3.5	-3.5	-2	0
8	2	1	1	-3.5	-3.5	-2	0
8	2	1	1	-3.5	-4.5	-2	-1
8	2	2		-3.5	-4.5	-2	-1
8	2	3	1	-3.25	-3.5	-2	-0.25
9	2	3	1	-5	-5	-2	0
9	2	3	1	-4.5	-4.75	-2	-0.25
9	2	1	1	-4.5	-4.5	-2	0
9	2	1		-4.5	-7.25	-2	-2.75
9	2	1	1	-4.375	-4.625	-2	-0.25
9	2	3	1	-4.25	-3.75	-2	0.5
9	2	3	1	-4	-3.625	-2	0.375
9	2	2	1	-3.875	-6.125	-2	-2.25
9	2	2	2	-3.75	-5.75	-2	-2
9	2	1	1	-3.5	-4.25	-2	-0.75
9	2	1	1	-3.25	-4.125	-2	-0.875
9	2	1	1	-3.25	-3.25	-2	0
9	2	2	1	-3.25	-4.25	-2	-1
9	2	1	2	-3.25	-4.25	-2	-1
9	2	1		-3.25	-4.75	-2	-1.5
9	2	3	1	-3.125	-4	-2	-0.875
10	2	1	1	-5	-6.75	-2	-1.75
10	2	1	1	-5	-5.75	-2	-0.75
10	2	4		-5	-5.5	-2	-0.5
10	2	1		-5	-6	-2	-1
10	2	4	1	-5	-5.5	-2	-0.5
10	2	1	1	-4.875	-4.75	-2	0.125
10	2	1	1	-4.75	-5.5	-2	-0.75
10	2	2	2	-4.75	-4.75	-2	0
10	2	2	1	-4.5	-5	-2	-0.5
10	2	1	1	-4.5	-5	-2	-0.5
10	2	3	3	-4.375	-4.75	-2	-0.375
10	2	1	1	-4.25	-4.75	-2	-0.5
10	2	1	1	-4.25	-4.5	-2	-0.25
10	2	1		-4.25	-5.875	-2	-1.625
10	2	1	1	-4.25	-5	-2	-0.75
10	2	2	1	-4.125	-4.375	-2	-0.25
10	2	4	1	-4	-6.375	-2	-2.375
10	2	1	1	-4	-4.75	-2	-0.75
10	2	2	2	-4	-4.875	-2	-0.875
10	2	1		-4	-4.25	-2	-0.25
10	2	1		-4	-3.25	-2	0.75
10	2	2	1	-3.875	-4.75	-2	-0.875
10	2	3	1	-3.875	-3.75	-2	0.125
10	2	1	1	-3.75	-4.25	-2	-0.5
10	2	1		-3.75	-4	-2	-0.25
10	2	2	1	-3.625	-3	-2	0.625
10	2	1	1	-3.5	-4	-2	-0.5
10	2	1	3	-3.5	-3.5	-2	0
10	2	1		-3.5	-3.5	-2	0
10	2	1		-3.5	-4.5	-2	-1
10	2	3		-3.5	-3.5	-2	0
10	2	3	1	-3.375	-4.375	-2	-1
10	2	3	1	-3.375	-3.625	-2	-0.25
10	2	4	1	-3.25	-2.75	-2	0.5
11	3	1	1	-5	-5.75	-2	-0.75
11	3	1		-5	-6	-2	-1
11	3		1	-4.75	-6.625	-2	-1.875
11	3	3	1	-4.75	-5.375	-2	-0.625
11	3	1	1	-4.75	-6	-2	-1.25
11	3	1	1	-4.75	-4.875	-2	-0.125
11	3	1	2	-4.75	-4.75	-2	0
11	3	1	3	-4.75	-4.5	-2	0.25
11	3	3	1	-4.75	-5	-2	-0.25
11	3	2	1	-4.625	-6.5	-2	-1.875
11	3	2	2	-4.5	-5	-2	-0.5
11	3	2	2	-4.5	-4.375	-2	0.125
11	3	3	1	-4.375	-4.625	-2	-0.25
11	3	2	1	-4.25	-5.75	-2	-1.5
11	3	1	2	-4.25	-4	-2	0.25
11	3	1	2	-4.25	-4.5	-2	-0.25
11	3	3		-4.25	-4.5	-2	-0.25
11	3	2	1	-4.25	-4.5	-2	-0.25
11	3	1	1	-4	-4.25	-2	-0.25
11	3	1		-4	-4.25	-2	-0.25
11	3	1		-4	-5.375	-2	-1.375
11	3	3		-4	-4.5	-2	-0.5
11	3	2	2	-3.875	-3	-2	0.875
11	3	1		-3.75	-4.5	-2	-0.75
11	3	1	1	-3.75	-5	-2	-1.25
11	3	2	1	-3.75	-5.25	-2	-1.5
11	3	2	1	-3.75	-4	-2	-0.25
11	3	2	2	-3.75	-3.5	-2	0.25
11	3	1		-3.75	-3	-2	0.75
11	3	2	1	-3.5	-3.375	-2	0.125
11	3	1		-3.5	-3.5	-2	0
11	3	2		-3.5	-5.25	-2	-1.75
11	3	3	1	-3.5	-4.625	-2	-1.125
11	3	1		-3.5	-3.5	-2	0
11	3	1		-3.5	-4	-2	-0.5
11	3	1		-3.5	-4.25	-2	-0.75
11	3	1		-3.5	-4	-2	-0.5
11	3	1		-3.5	-5.375	-2	-1.875
11	3	2		-3.5	-4.5	-2	-1
11	3	1	1	-3.25	-3.5	-2	-0.25
11	3	1	1	-3.25	-3.75	-2	-0.5
11	3	1	2	-3.25	-3.5	-2	-0.25
11	3	2		-3.25	-3.5	-2	-0.25
11	3	1	1	-3.125	-5.25	-2	-2.125
11	3	1	1	-3.125	-3.375	-2	-0.25
11	3	4	1	-3.125	-3.25	-2	-0.125
12	3	2	1	-5	-5.25	-2	-0.25
12	3	1	1	-5	-5.5	-2	-0.5
12	3	1		-5	-6.25	-2	-1.25
12	3	1	1	-4.75	-5.25	-2	-0.5
12	3	3	1	-4.75	-4.75	-2	0
12	3	3	2	-4.75	-5.5	-2	-0.75
12	3	2	1	-4.5	-3.75	-2	0.75
12	3	4		-4.5	-5	-2	-0.5
12	3	3	1	-4.5	-5.25	-2	-0.75
12	3	1	1	-4.375	-5.75	-2	-1.375
12	3	3		-4.25	-4.75	-2	-0.5
12	3	1	1	-4.25	-5.125	-2	-0.875
12	3	2	1	-4.25	-3.75	-2	0.5
12	3	3	3	-4.25	-4.75	-2	-0.5
12	3	3	1	-4.25	-4.875	-2	-0.625
12	3	2	1	-4.25	-4	-2	0.25
12	3	1	2	-4	-5.25	-2	-1.25
12	3	3		-4	-4	-2	0
12	3	2		-4	-3.5	-2	0.5
[truncated: 4,987 more rows]
